# Supplementary material for: Risk factors associated with exposure to Crimean-Congo haemorrhagic fever virus in animal workers and cattle, and molecular detection in ticks, South Africa
Source: PLoS Negl Trop Dis. 2021 May 28;15(5):e0009384. doi: 10.1371/journal.pntd.0009384 (PMC8162673; doi:10.1371/journal.pntd.0009384)
Supplement: S1 Data — (XLSX) [file pntd.0009384.s001.xlsx]

## Sheet: countCFR
sporadic case count (excluding outbreaks)
period	casecount	case-fatality ratio (CRF)	Average rural population	Incidence (100,000 rural pop.)
1981-89	62	0.25	1.56811e+07	0.39538
1990-99	46	0.13	1.79617e+07	0.2561
2000-09	44	0.41	1.89092e+07	0.23269
2010-19	33	0.21	19430092	0.16984
		unchanged (all cases)
							Slope = -6.9e-08, std. error = 1.7e-08, Z = 4.008
							*Overall chi2(3) = 17.862, pr>chi2 = 0.0005
							*Chi2(1) for trend = 16.062, pr>chi2 = 0.0001
							*Chi2(2) for departure = 1.800, pr>chi2 = 0.4066

## Sheet: populationstats
Year	Population	Yearly %	Yearly	Migrants (net)	Median Age	Fertility Rate	Density (P/Km²)	Urban	Urban Population	Country's Share of	World Population	South Africa
		Change	Change					Pop %		World Pop		Global Rank	Rural Population
2020	59308690	0.0128	750420	145405	27.6	2.41	49	0.667	39550889	0.0076	7794798739	25	19757801
2019	58558270	0.0133	765752	145405	26.6	2.52	48	0.663	38820239	0.0076	7713468100	24	19738031
2018	57792518	0.0137	782762	145405	26.6	2.52	48	0.659	38086769	0.0076	7631091040	24	19705749
2017	57009756	0.0143	802110	145405	26.6	2.52	47	0.655	37348154	0.0076	7547858925	24	19661602
2016	56207646	0.0148	821279	145405	26.6	2.52	46	0.651	36600982	0.0075	7464022049	24	19606664
2015	55386367	0.0158	833881	183939	26.4	2.55	46	0.647	35844349	0.0075	7379797139	24	19542018
2010	51216964	0.0136	667273	172444	25	2.63	42	0.627	32094811	0.0074	6956823603	24	19122153
2005	47880601	0.0126	582579	157796	23.8	2.61	39	0.607	29065720	0.0073	6541907027	26	18814881
2000	44967708	0.0165	706390	127980	22.6	2.88	37	0.579	26015136	0.0073	6143493823	27	18952572
1995	41435758	0.024	927050	170572	21.3	3.51	34	0.553	22932019	0.0072	5744212979	27	18503739
1990	36800509	0.024	824327	-23600	19.8	4.4	30	0.531	19545369	0.0069	5327231061	28	17255140
1985	32678874	0.0273	824421	36200	19.5	4.9	27	0.51	16653360	0.0067	4870921740	28	16025514
1980	28556769	0.0254	672316	14663	19.4	5.05	24	0.505	14411610	0.0064	4458003514	28	14145159
1975	25195187	0.0268	625082	44532	19.3	5.5	21	0.501	12610547	0.0062	4079480606	29	12584640
1970	22069776	0.0263	536987	39872	19.1	5.8	18	0.495	10919359	0.006	3700437046	29	11150417
1965	19384841	0.0254	457000	21310	19.4	6	16	0.486	9422320	0.0058	3339583597	31	9962521
1960	17099840	0.0237	378668	2984	19.9	6.05	14	0.476	8138204	0.0056	3034949748	31	8961636
1955	15206502	0.0222	315615	1492	20.6	6.05	13	0.449	6829341	0.0055	2773019936	3	8377161
Source: Worldometer (www.Worldometers.info) Elaboration of data by United Nations, Department of Economic and Social Affairs, Population Division. World Population Prospects: The 2019 Revision. (Medium-fertility variant).
Year	Yearly % Change	Rural Population (RP)	RP (Avg.)
1981	0.02578	1.45098e+07
1989	0.02334	1.68524e+07	1.56811e+07
1990	0.024	17255140
1999	0.015	1.86683e+07	1.79617e+07
2000	0.0165	18952572
2009	0.0134	1.88659e+07	1.89092e+07
2010	0.0136	19122153
2019	0.0133	19738031	19430092
