# Supplementary material for: Risk factors associated with exposure to Crimean-Congo haemorrhagic fever virus in animal workers and cattle, and molecular detection in ticks, South Africa
Source: PLoS Negl Trop Dis. 2021 May 28;15(5):e0009384. doi: 10.1371/journal.pntd.0009384 (PMC8162673; doi:10.1371/journal.pntd.0009384)
Supplement: S2 Data — (XLSX) [file pntd.0009384.s002.xlsx]

## Sheet: farmworkers
human_id	farm_id_district_cut	discluscomp_f	result_CCHF_SER_human_f	p2_sexh_f	p4_ageyr_f2_groupre_noncol	p81_cchf_know_f	p101_trans_knowtick_f_group	p5primary_ed_fpt	p111_w_t_ff_group	p111a_yearsfarm_de	p13_s_own_wwls_own_ww_c_f	p13_s_own_wwls_own_ww_s_f	p13_s_own_wwls_own_ww_wa_f	p14aho_act_f_cc	p14aho_act_m_cc	p14aho_act_he_cc	p14aho_act_tr_cc	p14aho_act_cln_wast_cc	p14aho_act_cln_eq_cc	p14aho_act_inj_col_cc	p14aho_act_an_bl_cc	p14aho_act_assist_birpar_cc	p14aho_act_abor_cc	p14aho_act_sla_mt_cc	p14aho_act_bury_dis_dead_an_cc	p15_typ_hoove_cont_f	p24_ticksanimals_f2	p17_gen_gear_use_farm_f_group	p23_tick_bite_f_re	p31_yesnochronic_f	p34_hospital_f	f2communalorprivate_f	altitude_de	f3sheeppresent_f	f3goatspresent_f	f3cattlepresent_f
RVF17H-1115	001bos	bosher	negative	male	50-59	1	0	none	farmwork	>=17.1	1	1	0	1	1	1	1	1	1	0	1	1	1	1	1	Entire-day	0	regularly_always	0	no	0	private_land	1236-1306	0	0	1
RVF17H-1193	001bos	bosher	negative	male						8.1-17	1	0	0	1	1	1	1	1	1	1	1	1	1	1	1					no	0	private_land	1236-1306	0	0	1
RVF17H-1116	001bos	bosher	negative	male	40-49	0	1	primary	farmwork	2.1-8	1	0	0	0	1	0	1	0	0	0	1	1	1	0	0	Entire-day	0	regularly_always	1	no	0	private_land	1236-1306	0	0	1
RVF17H-1114	001bos	bosher	negative	male	12-39	1	1	secondary	farmwork	8.1-17	1	1	0	1	1	1	1	1	1	0	1	1	1	1	1	Entire-day	0	regularly_always	0	no	0	private_land	1236-1306	0	0	1
RVF17H-0007	002bul	buldea	negative	male	>=60	1	1	FET-higher education		>=17.1				1	1	1	1	0	1	1	1	1	1	1	1	Half-day	0	never_rarely_sometimes	1	no			>=1402
RVF17H-0008	002bul	buldea	negative	male	40-49	0	1	primary		>=17.1	1	1		1	1	1	1	0	0	1	0	0	0	1	1	Half-day	1	never_rarely_sometimes	0	no			>=1402
RVF17H-0005	002bul	buldea	positive	male	50-59	0	0	primary		>=17.1	1	1		1	0	1	0	1	1	1	1	0	1	1	1	Entire-day	0	never_rarely_sometimes	0	no			>=1402		0
RVF17H-0110	002smi	trosmi	negative	male	40-49	0	1	primary	farmwork	2.1-8	1	1	0	1	0	1	1	1	1	1	1	1	1	1	1	Entire-day	1	regularly_always	0	no	1	private_land	>=1402	1	0	1
RVF17H-0105	002smi	trosmi	negative	male	12-39	1	1	FET-higher education	farmwork	8.1-17	1	1	0	1	0	1	1	1	1	1	1	1	0	1	0	Half-day	1	never_rarely_sometimes	1	no	0	private_land	>=1402	1	0	1
RVF17H-0680	002smi	trosmi	negative	male	12-39	0	1	secondary	farmwork	2.1-8	1	0	0	0	1	0	0	1	1	1	0	1	0	0	1	< 1 hour	0	regularly_always	0	no	0	private_land	>=1402	1	0	1
RVF17H-3209	004pet	pet	negative	male	12-39	1	1	secondary	farmwork	<=2	1	0	0	0	0	0	1	0	0	0	0	0	0	1	0	Half-day	0	regularly_always	0	no	0	private_land	1307-1401	1	0	1
RVF17H-3208	004pet	pet	negative	male	40-49	1	1	primary	farmwork	>=17.1	1	0	0	0	0	0	1	0	0	0	0	0	0	0	1	Half-day	0	regularly_always	0	no	0	private_land	1307-1401	1	0	1
RVF17H-3207	004pet	pet	negative	male	50-59	0	1	primary	farmwork	>=17.1	1	0	0	0	0	0	1	0	0	0	1	0	0	1	0	Half-day	0	regularly_always	0	no	0	private_land	1307-1401	1	0	1
RVF17H-1147	006bos	bosher	negative	male		1	1	none	farmwork	<=2	1	0	0	1	1	1	1	1	0	1	0	1	1	1	1	Entire-day	0	never_rarely_sometimes	1	no	0	private_land	1236-1306	1	1	1
RVF17H-0389	006bos	bosher	negative	male						2.1-8	1	1	0	1	1	1	1	0	1	1	1	0	0	0	0					no	0	private_land	1236-1306	1	1	1
RVF17H-1149	006bos	bosher	negative	male	12-39	0	1	secondary	farmwork	<=2	0	0	0	1	0	1	0	0	0	0	1	0	0	0	0	Half-day	0	regularly_always	1	no	1	private_land	1236-1306	1	1	1
RVF17H-1148	006bos	bosher	negative	male	12-39	0	1	primary	farmwork	<=2	1	0	0	1	1	1	0	1	0	0	0	0	0	0	0	Half-day	0	never_rarely_sometimes	1	no	1	private_land	1236-1306	1	1	1
RVF17H-0859	007blo	blo	negative	male	50-59	1	1	none	farmwork	8.1-17	1	0	0	1	0	1	1	1	1	1	1	0	1	1	1	Half-day	0	never_rarely_sometimes	1	yes	1	private_land	>=1402	1	0	0
RVF17H-1236	008her	bosher	negative	male	50-59	1	1	primary	farmwork	<=2	1	1	0	1	0	1	1	1	0	0	1	1	1	1	1	Half-day	0	never_rarely_sometimes	1	yes	1	private_land	1236-1306	1	0	1
RVF17H-0488	008her	bosher	negative	male	12-39	0	1	secondary	farmwork	2.1-8	1	1	0	1	0	1	0	1	1	0	0	0	0	1	0	Entire-day	0	never_rarely_sometimes	0	no	0	private_land	<=1235	1	0	1
RVF17H-0487	008her	bosher	negative	male	>=60	1	1	FET-higher education	farmwork	>=17.1	1	1	0	1	1	1	1	1	1	1	1	1	0	1	1	Half-day	1	never_rarely_sometimes	1	no	0	private_land	1236-1306	1	0	1
RVF17H-0430	009bos	bosher	negative	male	40-49	0	1	primary		8.1-17	1	1		0	0	0	0	0	0	0	0	0	0	0	0	Half-day	0	never_rarely_sometimes	0	no			1236-1306
RVF17H-0433	009bos	bosher	negative	male	12-39	0	1	primary	farmwork	8.1-17	1	1	1	1	1	1	1	1	1	1	1	1	1	1	1	Half-day	0	never_rarely_sometimes	1	no	1	private_land	1236-1306	1	0	1
RVF17H-1196	009bos	bosher	negative	female	>=60	1	1	FET-higher education	farmwork	>=17.1	0	0	0	1	1	1	0	1	1	1	0	0	0	1	0	Half-day	0	never_rarely_sometimes	1	no	1	private_land	1236-1306	1	0	1
RVF17H-1099	012ede	edejagred	positive		12-39																					Half-day	0			yes					0
RVF17H-1260	013kof	kofjak	negative	male		0	1	secondary	farmwork	<=2	1	1	0	1	1	1	1	1	1	0	1	0	1	0	1	Entire-day	0	never_rarely_sometimes	0	yes	0	communal_land	1307-1401	1	1	1
RVF17H-1111	015blo	blo	negative																											yes
RVF17H-1110	015blo	blo	negative																											yes
RVF17H-0131	016smi	trosmi	negative	male	12-39	0	1	FET-higher education	farmwork	2.1-8	1	1	0	1	1	1	1	1	1	1	1	1	1	1	1	Half-day	1	never_rarely_sometimes	1	no	0	private_land	>=1402	1	0	1
RVF17H-0130	016smi	trosmi	negative	male	12-39	1	1	FET-higher education	farmwork	>=17.1	1	1	0	1	0	1	1	1	1	1	1	1	0	1	0	< 1 hour	1	never_rarely_sometimes	0	no	0	private_land	>=1402	1	0	1
RVF17H-0133	016smi	trosmi	negative	male	40-49	0	1	primary	farmwork	2.1-8	1	1	0	1	1	1	1	1	1	1	1	1	1	1	1	Half-day	0	never_rarely_sometimes	1	no	0	private_land	>=1402	1	0	1
RVF17H-0134	016smi	trosmi	negative	male	12-39	0	1	secondary	farmwork	<=2	1	1	0	1	1	1	1	1	1	1	1	1	1	1	1	Half-day	0	regularly_always	1	no	1	private_land	>=1402	1	0	1
RVF17H-1136	017dea	buldea	negative	male	12-39	0	1	primary	farmwork	>=17.1	1	1	0	0	0	0	1	1	1	1	1	1	0	1	1	Entire-day	0	regularly_always	1	no	1		<=1235
RVF17H-1135	017dea	buldea	negative	male	12-39	0	1	FET-higher education	farmwork	<=2	0	1	0	1	0	1	0	1	1	1	1	0	0	1	0	Half-day	0	regularly_always	0	no	0		1236-1306
RVF17H-1223	018kof	kofjak	negative	male		0	1	primary	farmwork	<=2	1	1	0	1	1	1	1	1	1	1	1	1	1	1	1	Half-day	0	never_rarely_sometimes	1	no	0	communal_land	<=1235	0	1	1
RVF17H-0712	018kof	kofjak	negative	male	40-49	1	1	secondary	farmwork	2.1-8	1	0	0	1	0	1	0	1	0	0	0	0	0	0	0	< 1 hour	0	never_rarely_sometimes	0	yes	0	communal_land	<=1235	0	1	1
RVF17H-1224	018kof-2	kofjak	negative	male	50-59	0	1	primary	farmwork	<=2	0	0	0	1	1	1	1	1	1	1	1	0	0	1	1	< 1 hour	0	never_rarely_sometimes	1	no	1	communal_land	<=1235	0	1	0
RVF17H-1222	018kof-2	kofjak	negative	female	40-49	1	1	primary	farmwork	2.1-8	0	0	0	0	0	0	0	0	0	0	0	0	0	0	0	< 1 hour	0	never_rarely_sometimes	0	no	1	communal_land	<=1235	0	1	0
RVF17H-1207	019bar	barkim	negative	male	>=60	1	1	primary	farmwork	>=17.1	0	0	0	1	0	1	0	0	1	1	1	1	1	0	0	< 1 hour	0	never_rarely_sometimes	1	yes	0	communal_land	<=1235	0	1	0
RVF17H-1206	019bar	barkim	negative	male	40-49	1	1	secondary	farmwork	<=2	0	0	0	1	0	1	0	0	0	1	1	1	1	0	1	< 1 hour	1	never_rarely_sometimes	0	no	0	communal_land	<=1235	0	1	0
RVF17H-1029	021blo	blo	negative	female	12-39	1	0	secondary	farmwork	8.1-17	1	1	0	1	0	1	0	1	0	0	0	0	0	1	0	Entire-day	0	never_rarely_sometimes	0	no	0		1307-1401
RVF17H-1038	021blo	blo	negative	female	12-39	0	1	primary	other	8.1-17	0	0	0	1	0	1	0	0	0	0	0	0	0	0	0	< 1 hour	0	never_rarely_sometimes	0	no	0		1307-1401
RVF17H-1033	021blo	blo	negative	male	12-39	0	1	secondary	other	8.1-17	1	0	0	0	0	0	0	1	0	0	1	0	0	1	1	Half-day	0	never_rarely_sometimes	0	no	1		1307-1401
RVF17H-1028	021blo	blo	negative	female	12-39	1	0	secondary	other	2.1-8	1	1	1	0	0	0	0	0	0	0	0	0	0	0	0	< 1 hour	0	never_rarely_sometimes	0	no	0		1307-1401
RVF17H-1040	021blo	blo	negative	female	12-39	0	1	secondary	farmwork	>=17.1	0	0	1	0	0	0	0	0	0	0	0	0	0	0	0	< 1 hour	0	never_rarely_sometimes	0	no	0		1307-1401
RVF17H-1039	021blo	blo	negative	female	>=60	0	1	primary	other	8.1-17	0	0	0	0	0	0	0	0	0	0	0	0	0	0	0	< 1 hour	0	never_rarely_sometimes	0	yes	1		1307-1401
RVF17H-1035	021blo	blo	negative	male	12-39	0	0	primary	other	2.1-8	0	0	0	0	0	0	0	0	0	0	0	0	0	0	0	Half-day	0	never_rarely_sometimes	0	no	0		1307-1401
RVF17H-1037	021blo	blo	negative	female	12-39	0	0	primary	other	<=2	0	0	0	1	0	1	0	0	0	0	0	0	0	0	0	< 1 hour	0	never_rarely_sometimes	0	no	1		1307-1401
RVF17H-1036	021blo	blo	negative	male	12-39	0	1	primary	farmwork		0	0	1	0	0	0	0	0	0	0	0	0	0	0	0	< 1 hour	1	never_rarely_sometimes	0	no	1		>=1402
RVF17H-1229	022hop	luchop	negative	male	12-39	0	1	primary	farmwork	2.1-8	1	1	1	1	1	1	1	1	0	1	1	1	1	1	1	< 1 hour	0	regularly_always	0	no	0	private_land	<=1235	1	1	1
RVF17H-0474	022hop	luchop	negative	male	12-39	0	1	secondary	farmwork	2.1-8	1	1	0	1	1	1	1	1	1	1	1	0	0	1	0	Half-day	0	regularly_always	0	no	0	private_land	<=1235	1	1	1
RVF17H-1232	022hop	luchop	negative	male	40-49	0	1	primary	farmwork	2.1-8	1	1	1	1	1	1	1	0	0	0	1	0	0	1	1	Entire-day	0	regularly_always	1	no	0	private_land	<=1235	1	1	1
RVF17H-0473	022hop	luchop	negative	male	12-39	0	1	secondary	farmwork	2.1-8	1	1	0	1	1	1	1	1	1	0	0	0	0	1	0	Entire-day	0	never_rarely_sometimes	1	no	0	private_land	<=1235	1	1	1
RVF17H-1231	022hop	luchop	negative	male	12-39	0	1	secondary	farmwork	<=2	1	1	1	1	1	1	1	1	1	1	1	1	1	1	1	Entire-day	0	regularly_always	1	no	0	private_land	<=1235	1	1	1
RVF17H-1230	022hop	luchop	negative	male	12-39	1	1	primary	farmwork	<=2	1	1	1	1	1	1	1	1	1	1	1	1	1	1	1	Entire-day	0	regularly_always	1	yes	0	private_land	<=1235	1	1	1
RVF17H-1408	023bul	buldea	negative	male		1	1	FET-higher education	farmwork	8.1-17	0	0	0	1	1	1	1	1	1	1	1	1	1	1	0	Half-day	1	never_rarely_sometimes	1	no	0	private_land		1	0	1
RVF17H-1406	023bul	buldea	negative	male	12-39	0	1	secondary	farmwork	<=2	1	1	0	1	0	1	1	1	0	1	1	1	1	1	1	Entire-day	0	regularly_always	1	no	1	private_land	1307-1401	1	0	1
RVF17H-1407	023bul	buldea	negative	male		0	1	primary	farmwork	8.1-17	0	0	0	1	0	1	0	1	0	0	1	1	1	1	1	< 1 hour	0	regularly_always	0	no	0	private_land		1	0	1
RVF17H-1409	023bul	buldea	negative	male		1	1	FET-higher education	farmwork	<=2	0	0	0	1	1	1	1	0	1	1	1	1	1	1	0	< 1 hour	1	never_rarely_sometimes	1	no	0	private_land		1	0	1
RVF17H-1090	024kof	kofjak	positive	male	50-59	0	1	none	farmwork	8.1-17	1	1	0	1	1	1	1	1	1	0	0	1	0	0	0	Half-day	0	regularly_always	0	no	0	private_land	<=1235	1	0	1
RVF17H-0339	025blo	blo	negative	male	12-39	1	1	FET-higher education	farmwork	>=17.1	1	1	1	1	1	1	1	0	1	1	1	1	1	1	1	Half-day	0	never_rarely_sometimes	1	no	0	private_land	1307-1401	1	1	1
RVF17H-1121	025blo	blo	negative	male	12-39	0	1	secondary	farmwork	<=2	1	1	0	1	1	1	1	1	1	0	1	1	0	1	1	Half-day	0	regularly_always	0	no	1	private_land	1307-1401	1	1	1
RVF17H-1123	025blo	blo	negative	male	>=60	1	1	FET-higher education	farmwork	8.1-17	0	0	0	1	1	1	1	1	1	1	1	1	1	0	1	Half-day	1	regularly_always	1	no	0	private_land	1307-1401	1	1	1
RVF17H-1251	026bar	barkim	negative	male	>=60	0	0	none	farmwork	>=17.1	0	0	0	0	0	0	0	0	0	0	0	0	0	0	0	Entire-day	0	never_rarely_sometimes	0	no	0	private_land	<=1235	0	1	0
RVF17H-1401	031riv-2	barkim	negative	male	50-59	0	0	secondary	farmwork	2.1-8	0	1	0	1	1	1	1	1	1	1	0	0	0	1	1	Entire-day	0	regularly_always	1	no	0	communal_land	<=1235	1	1	0
RVF17H-1403	031riv-2	barkim	negative	male		1	1	secondary	farmwork	<=2	1	1	0	1	0	1	0	1	1	1	0	1	0	0	1	Half-day	0	regularly_always	0	no	0	communal_land	<=1235	1	1	0
RVF17H-1200	033bos	bosher	negative	male	40-49	0	1	primary	farmwork	8.1-17	1	1	0	0	0	0	1	0	0	0	0	0	0	0	0	Half-day	0	regularly_always	1	no	0	private_land	>=1402	1	0	1
RVF17H-1198	033bos	bosher	negative	male	12-39	0	1	secondary	farmwork	2.1-8	1	1	0	1	1	1	1	1	1	1	1	1	1	1	1	Half-day	0	regularly_always	1	no	1	private_land	1307-1401	1	0	1
RVF17H-1199	033bos	bosher	negative	male	12-39	1	1	secondary	other	8.1-17	1	1	1	1	1	1	1	0	0	0	1	1	1	1	0	< 1 hour	1	never_rarely_sometimes	0	no	1	private_land	1307-1401	1	0	1
RVF17H-1195	033bos	bosher	negative	male	40-49	1	1	FET-higher education	farmwork	>=17.1	0	0	0	1	1	1	1	1	1	1	1	1	1	1	1	< 1 hour	0	never_rarely_sometimes	1	no	1	private_land	>=1402	1	0	1
RVF17H-3205	033dea	buldea	negative	male	>=60	1	1	FET-higher education	farmwork	>=17.1	0	0	0	1	0	1	1	1	1	1	1	1	0	1	1	< 1 hour	0	never_rarely_sometimes	0	no	1	private_land	1307-1401	1	0	1
RVF17H-3206	033dea	buldea	negative	male	40-49	0	1	primary	farmwork	>=17.1	1	1	0	1	1	1	0	0	1	1	1	1	1	0	1	Half-day	0	never_rarely_sometimes	1	no	0	private_land	1307-1401	1	0	1
RVF17H-0734	034jak	kofjak	negative	male	>=60	1	1	FET-higher education	farmwork	8.1-17	1	1	0	1	1	1	1	1	1	0	1	1	1	0	0	Half-day	0	regularly_always	1	no	0	private_land	<=1235	1	0	1
RVF17H-1216	037bra	bra	negative	female	50-59	1	1	FET-higher education	other	>=17.1	1	1	0	1	0	1	1	0	0	1	1	1	1	1	0	Half-day	0	never_rarely_sometimes	0	yes	1	private_land	1307-1401	1	0	1
RVF17H-1106	038bos	bosher	negative	female	12-39	1	1	FET-higher education	other	>=17.1	1	1	1	1	1	1	1	1	1	1	1	0	0	1	1	Half-day	1	never_rarely_sometimes	1	no	1	private_land	1236-1306	1	0	1
RVF17H-1109	038bos	bosher	negative	male	12-39	0	0	secondary	farmwork	2.1-8	1	1	1	1	1	1	1	1	1	0	1	1	0	0	1	Half-day	0	never_rarely_sometimes	1	no	0	private_land	1236-1306	1	0	1
RVF17H-1107	038bos	bosher	negative	male	12-39	0	1	FET-higher education	farmwork	2.1-8	1	1	1	1	1	1	1	1	1	1	1	1	1	1	1	Half-day	1	never_rarely_sometimes	1	no	0	private_land	1307-1401	1	0	1
RVF17H-1108	038bos	bosher	negative	male	12-39	1	1	FET-higher education	other	<=2	1	1	1	1	1	1	1	1	0	1	0	0	0	1	0	Entire-day	1	never_rarely_sometimes	1	no	1	private_land	1307-1401	1	0	1
RVF17H-1499	039tro	trosmi	negative	female	40-49	0	0	none	farmwork	>=17.1	1	1	0	1	1	1	0	1	0	0	0	1	1	0	1	Entire-day	0	regularly_always	1	no	0	private_land	>=1402	1	0	1
RVF17H-1498	039tro	trosmi	negative	female	12-39	1	0	FET-higher education	farmwork	8.1-17	0	1	0	1	0	1	0	0	0	0	1	1	1	0	1	Half-day	1	never_rarely_sometimes	1	no	1	private_land	>=1402	1	0	1
RVF17H-1500	039tro	trosmi	negative	female	12-39	0	0	primary	farmwork	2.1-8	0	1	0	1	0	1	0	0	0	0	1	1	1	0	0	Half-day	0	never_rarely_sometimes	0	yes	0	private_land	>=1402	1	0	1
RVF17H-1267	039tro	trosmi	negative	male	40-49	0	1	none	farmwork	2.1-8	1	1	0	1	1	1	1	0	0	1	0	1	1	1	1	Half-day	1	regularly_always	0	no	0	private_land	>=1402	1	0	1
RVF17H-1305	043kim	barkim	negative	female	40-49	0	1	FET-higher education	farmwork	<=2	0	0	0	0	0	0	1	1	0	0	1	0	0	0	0	Entire-day	0	never_rarely_sometimes	1	yes	1		<=1235
RVF17H-1307	043kim	barkim	negative	male	12-39	0	1	primary	farmwork	<=2	0	0	0	0	0	0	1	0	1	1	1	0	1	0	1	< 1 hour	1	regularly_always	0	no	1		<=1235
RVF17H-1310	043kim	barkim	negative	male	12-39	1	1	secondary	farmwork	<=2	0	0	0	0	0	0	0	0	0	0	0	0	0	0	0	< 1 hour	0	regularly_always	0	no	0		1236-1306
RVF17H-1300	043kim	barkim	negative	male	12-39	0	1	secondary	farmwork	<=2	1	1	0	0	1	0	0	0	0	0	0	1	0	1	1	< 1 hour	1	never_rarely_sometimes	1	no	1		1236-1306
RVF17H-1302	043kim	barkim	negative	male	12-39	0	0	FET-higher education	other		0	0	0	1	0	1	0	0	0	0	0	1	0	0	0	< 1 hour	0	never_rarely_sometimes	0	yes	0		<=1235
RVF17H-1301	043kim	barkim	negative	male	40-49	1	1	primary	farmwork	<=2	0	0	0	0	0	0	1	1	0	0	1	0	0	0	0	Entire-day	1	regularly_always	1	yes	0		1236-1306
RVF17H-1312	043kim	barkim	negative	female	40-49	1	1	FET-higher education	other	<=2	0	0	0	1	0	1	0	1	0	1	1	0	0	0	0	< 1 hour	0	never_rarely_sometimes	0	yes	1		1236-1306
RVF17H-1313	043kim	barkim	negative	male	12-39	0	1	FET-higher education	farmwork	<=2	0	0	0	0	0	0	0	0	0	0	0	0	0	0	0	< 1 hour	0	regularly_always	0	no	0		1236-1306
RVF17H-1304	043kim	barkim	negative	female	40-49	0	1	none	farmwork	2.1-8	0	0	0	0	0	0	0	0	0	0	0	0	0	0	0	< 1 hour	0	never_rarely_sometimes	0	no	0		<=1235
RVF17H-1308	043kim	barkim	negative	male	12-39	0	1	FET-higher education	farmwork	<=2	0	0	0	0	0	0	0	0	0	0	0	0	0	0	0	< 1 hour	0	regularly_always	0	no	0		1236-1306
RVF17H-1311	043kim	barkim	negative	female	40-49	1	1	FET-higher education	other	2.1-8	0	0	0	0	0	0	0	0	0	0	0	0	0	0	0	Entire-day	0	never_rarely_sometimes	0	no	0		1236-1306
RVF17H-1309	043kim	barkim	negative	male	12-39	0	1	FET-higher education	farmwork	<=2	1	1	0	1	0	1	0	1	1	1	1	1	1	1	1	< 1 hour	0	never_rarely_sometimes	0	no	1		<=1235
RVF17H-1303	043kim	barkim	negative	male	12-39	1	1	FET-higher education	other	2.1-8	1	1	1	1	1	1	1	1	0	0	1	1	1	1	1	Half-day	1	never_rarely_sometimes	1	no	0		1236-1306
RVF17H-1518	044blo	blo	negative	female	40-49	1	1	FET-higher education	farmwork	>=17.1	1	1	1	1	1	1	1	1	1	1	1	1	1	1	1	Entire-day	1	never_rarely_sometimes	1	no	1		1307-1401
RVF17H-1515	044blo	blo	negative	male	12-39	0	1	FET-higher education	other	<=2	0	0	0	1	0	1	1	1	1	1	1	0	1	1	0	< 1 hour	0	never_rarely_sometimes	0	no	0		>=1402
RVF17H-1512	044blo	blo	negative	male	12-39	0	1	FET-higher education	farmwork	2.1-8	0	1	0	1	0	1	0	1	0	0	0	0	0	0	0	< 1 hour	0	regularly_always	0	no	0		1307-1401
RVF17H-1514	044blo	blo	negative	male	12-39	0	1	FET-higher education	farmwork	<=2	0	0	0	0	0	0	0	0	0	0	0	0	0	0	0	< 1 hour	0	regularly_always	0	no	0		1307-1401
RVF17H-1517	044blo	blo	negative	female	12-39	0	1	FET-higher education	farmwork		1	1	0	1	1	1	1	0	1	0	1	0	0	1	0	< 1 hour	0	never_rarely_sometimes	1	no	1		1307-1401
RVF17H-1519	044blo	blo	negative	male	12-39	0	1	primary	farmwork	2.1-8	0	1	0	1	0	1	0	1	0	0	0	0	0	0	0	< 1 hour	0	regularly_always	0	no	0		>=1402
RVF17H-1513	044blo	blo	negative	male	50-59	0	0	primary	farmwork	>=17.1	0	0	0	0	0	0	0	0	0	0	0	0	0	0	0	< 1 hour	0	regularly_always	0	no	0		1307-1401
RVF17H-1520	044blo	blo	negative	female	40-49	0	1	FET-higher education	farmwork	<=2	0	0	0	0	0	0	0	0	0	0	0	0	0	0	0	< 1 hour	0	regularly_always	0	no	0		>=1402
RVF17H-1288	045tro	trosmi	negative	male	12-39	1	1	FET-higher education	farmwork	8.1-17	0	0	0	1	0	1	1	1	1	1	1	1	1	1	1	Half-day	1	never_rarely_sometimes	0	no	0	private_land	>=1402	1	0	1
RVF17H-1261	046jag	edejagred	negative	male	12-39	1	1	FET-higher education	farmwork	2.1-8	0	0	0	1	1	1	1	1	1	1	1	1	1	1	1	Entire-day	1	never_rarely_sometimes	1	no	0	private_land	1307-1401	1	0	1
RVF17H-1262	046jag	edejagred	negative	male	12-39	1	1	FET-higher education	farmwork	<=2	0	0	0	1	1	1	1	1	1	1	1	1	1	1	1	Half-day	1	never_rarely_sometimes	1	no	0	private_land	>=1402	1	0	1
RVF17H-1214	047blo	blo	negative	female	40-49	1	1	FET-higher education	farmwork	8.1-17	0	0	0	1	0	1	1	1	1	1	1	1	1	0	0	< 1 hour	0	never_rarely_sometimes	1	no	0	private_land	1236-1306	1	0	0
RVF17H-1240	050bar	barkim	positive	male	40-49	0	1	primary	farmwork	2.1-8	0	1	0	1	1	1	0	1	1	1	0	1	1	1	1	< 1 hour	1	regularly_always	0	no	0	private_land	<=1235	1	1	0
RVF17H-1239	050bar	barkim	negative	male	12-39	1	1	FET-higher education	farmwork	>=17.1	0	0	0	1	1	1	1	1	1	1	1	1	1	1	1	Half-day	0	never_rarely_sometimes	1	no	1	private_land	<=1235	1	1	0
RVF17H-0679	052smi	trosmi	negative	male	40-49	1	1	secondary	farmwork	>=17.1	1	1	0	1	1	1	1	1	1	1	1	1	1	1	1	Entire-day	0	never_rarely_sometimes	1	no	0	private_land	>=1402	1	0	1
RVF17H-0678	052smi	trosmi	negative	male	50-59	0	1	none	farmwork	>=17.1	1	1	0	1	1	1	1	1	1	1	1	1	1	1	1	Entire-day	0	regularly_always	1	no	0	private_land	1307-1401	1	0	1
RVF17H-0681	052smi	trosmi	negative	male	12-39	0	1	FET-higher education	farmwork	<=2	1	1	0	1	1	1	1	1	1	1	1	1	1	1	1	< 1 hour	1	regularly_always	0	no	1	private_land	>=1402	1	0	1
RVF17H-1257	054luc	luchop	negative	male	12-39	0	1	FET-higher education	farmwork	<=2	1	1	1	0	0	0	1	1	1	1	1	0	0	0	0	Entire-day	0	never_rarely_sometimes	0	no	0	private_land	1307-1401	1	0	1
RVF17H-1256	054luc	luchop	positive	male	40-49	1	1	FET-higher education	farmwork	8.1-17	0	0	0	1	1	1	1	1	1	1	1	1	1	1	1	Half-day	1	never_rarely_sometimes	1	no	1	private_land	1236-1306	1	0	1
RVF17H-1258	054luc	luchop	negative	male	12-39	0	1	FET-higher education	farmwork	<=2	1	1	1	1	0	1	1	1	1	0	1	1	1	0	0	Entire-day	0	never_rarely_sometimes	0	no	1	private_land	1307-1401	1	0	1
RVF17H-0525	206bul	buldea	negative	male	12-39	0	0	FET-higher education	farmwork	8.1-17	0	1	0	1	0	1	0	1	0	0	1	1	1	1	0	Half-day	0	never_rarely_sometimes	0	no	0	private_land	1307-1401	1	0	1
RVF17H-1404	059jak	kofjak	negative																											yes			<=1235
RVF17H-1405	059jak	kofjak	negative	male		0	1	primary	farmwork	2.1-8	1	1	1	1	1	1	1	1	1	1	1	1	1	1	1	Entire-day	0	regularly_always	1	yes	1	private_land	<=1235	1	1	1
RVF17H-1242	060kim	barkim	negative	male	50-59	0	1	primary	farmwork	<=2	1	0	0	1	1	1	1	1	1	1	0	0	0	1	1	Half-day	0	regularly_always	0	no	0	private_land	<=1235	0	1	1
RVF17H-0499	060kim	barkim	negative	male	50-59	0	1	FET-higher education	farmwork	2.1-8	1	0	0	1	0	1	0	0	1	0	0	0	0	0	0	Half-day	0	never_rarely_sometimes	0	no	0	private_land	<=1235	0	1	1
RVF17H-3215	061bar	barkim	negative	male	12-39	0	1	primary	farmwork	8.1-17	0	0	0	0	1	0	1	1	1	1	1	1	1	1	0	Entire-day	0	never_rarely_sometimes	0	no	1	communal_land	<=1235	0	1	0
RVF17H-3214	061bar	barkim	negative	male	12-39	1	1	secondary	farmwork	>=17.1	0	0	0	1	1	1	1	1	1	1	1	0	1	1	1	Entire-day	0	regularly_always	1	no	0	communal_land	<=1235	0	1	0
RVF17H-3213	061bar	barkim	negative	male	12-39	0	1	FET-higher education	farmwork	>=17.1	0	0	0	1	1	1	1	1	1	1	1	1	1	1	1	< 1 hour	0	never_rarely_sometimes	1	yes	0	communal_land	<=1235	0	1	0
RVF17H-1248	061bar	barkim	negative	male	12-39	0	0	secondary	farmwork	2.1-8	1	1	0	1	0	1	1	0	0	1	1	1	0	1	0	Half-day	0	regularly_always	1	no	0	private_land	<=1235	1	1	1
RVF17H-1249	061bar	barkim	negative	male	12-39	0	1	secondary	farmwork	2.1-8	1	1	0	1	0	1	1	1	1	1	0	1	0	1	1	Entire-day	0	regularly_always	0	no	1	private_land	<=1235	1	1	1
RVF17H-1411	064bra	bra	negative	female	40-49	0	0	secondary	farmwork	2.1-8	0	0	0	0	0	0	0	0	0	0	0	0	0	0	0	< 1 hour	0	never_rarely_sometimes	1	no	0	private_land	1307-1401	1	0	1
RVF17H-1413	064bra	bra	negative	male	40-49	0	1	primary	farmwork	2.1-8	1	1	0	1	1	1	1	1	0	1	1	1	1	1	1	Half-day	0	regularly_always	1	no	0	private_land		1	0	1
RVF17H-1414	064bra	bra	negative	male	12-39	0	1	FET-higher education	farmwork	<=2	0	0	0	1	0	1	1	0	0	0	1	0	0	1	0	Half-day	0	regularly_always	0	no	0	private_land	1307-1401	1	0	1
RVF17H-1044	065blo	blo	negative	female	40-49	1	1	secondary	farmwork	>=17.1	0	0	0	1	1	1	1	1	1	1	1	1	1	0	0	Entire-day	1	never_rarely_sometimes	0	no	0	private_land	1307-1401	1	0	1
RVF17H-1045	065blo	blo	negative	female	12-39	0	1	primary	farmwork	<=2	1	0	0	0	1	0	0	1	1	1	1	0	0	0	0	< 1 hour	0	never_rarely_sometimes	0	no	1	private_land	1307-1401	1	0	1
RVF17H-1046	065blo	blo	negative	male	12-39	0	1	primary	other	2.1-8	1	0	0	0	1	0	0	0	0	0	0	0	0	0	0	< 1 hour	0	never_rarely_sometimes	0	no	1	private_land	1307-1401	1	0	1
RVF17H-1428	066bra	bra	negative	female	12-39	0	0	primary	farmwork	<=2	0	1	0	1	1	1	1	1	1	1	0	1	1	0	1	Entire-day	0	regularly_always	0	no	0	private_land	1307-1401	1	1	1
RVF17H-1430	066bra	bra	negative	male	40-49	0	1	none	farmwork	>=17.1	0	0	0	1	0	1	0	0	1	1	1	1	1	1	0	< 1 hour	0	regularly_always	1	no	0	private_land	1307-1401	1	1	1
RVF17H-1427	066bra	bra	negative	male	40-49	0	1	primary	farmwork	2.1-8	0	0	0	1	0	1	0	1	0	0	1	0	0	1	0	< 1 hour	1	regularly_always	0	yes	0	private_land	1307-1401	1	1	1
RVF17H-1429	066bra	bra	negative	female	12-39	0	1	FET-higher education	farmwork	<=2	0	0	0	1	0	1	0	0	0	0	1	0	1	0	0	Entire-day	0	never_rarely_sometimes	0	no	0	private_land	1307-1401	1	1	1
RVF17H-1268	067tro	trosmi	negative	male	12-39	0	1	primary	farmwork	2.1-8	1	1	0	1	1	1	1	1	1	1	1	1	1	0	1	Half-day	0	regularly_always	1	no	0	private_land	>=1402	1	0	1
RVF17H-1270	067tro	trosmi	positive	male	12-39	0	1	secondary	farmwork	<=2	0	1	0	1	1	1	1	1	1	1	1	0	0	1	1	Half-day	0	never_rarely_sometimes	0	no	0	private_land	>=1402	1	0	1
RVF17H-1269	067tro	trosmi	negative	male	12-39	0	1	FET-higher education	farmwork	<=2	1	1	0	1	1	1	1	1	1	1	1	1	1	1	0	Entire-day	0	never_rarely_sometimes	0	no	1	private_land	>=1402	1	0	1
RVF17H-0135	067tro	trosmi	negative	male	12-39	1	1	FET-higher education	farmwork	>=17.1	1	1	0	1	0	1	1	1	1	1	1	1	1	0	0	< 1 hour	0	never_rarely_sometimes	1	no	1	private_land	>=1402	1	0	1
RVF17H-1508	067vbl	blo	negative	female	12-39	1	1	FET-higher education	other		0	0	0	0	0	0	0	0	0	0	0	0	0	0	0	< 1 hour	0	never_rarely_sometimes	0	no	0		>=1402
RVF17H-1510	067vbl	blo	negative	male	12-39	1	1	FET-higher education	other		1	1	0	0	0	0	0	0	0	1	1	0	0	0	0	Half-day	0	regularly_always	1	no	1		>=1402
RVF17H-1511	067vbl	blo	negative	female	40-49	1	1	FET-higher education	other	<=2	0	0	0	0	0	0	0	0	0	0	0	0	0	0	0	< 1 hour	0	regularly_always	0	yes	0		1307-1401
RVF17H-1070	068blo	blo	negative																											yes
RVF17H-0103	069red	edejagred	negative	male	>=60	1	1	FET-higher education	farmwork	8.1-17	1	1	0	1	1	1	1	0	0	1	0	0	0	0	0	Half-day	0	regularly_always	0	no	1	private_land	>=1402	1	0	1
RVF17H-0544	070pet	pet	negative	male	12-39	0	1	secondary	farmwork	2.1-8	0	1	0	1	0	1	1	0	0	1	0	0	0	1	1	Entire-day	0	regularly_always	0	no	0	private_land	1236-1306	0	0	1
RVF17H-1074	070pet	pet	negative	male	12-39	0	1	secondary	farmwork	<=2	1	0	0	1	1	1	1	0	1	1	0	0	0	1	1	Half-day	0	regularly_always	0	no	0	private_land	1236-1306	0	0	1
RVF17H-0538	070pet	pet	negative	male	12-39	1	1	FET-higher education	farmwork	2.1-8	0	0	0	1	1	1	1	0	1	1	1	0	0	1	0	Half-day	0	never_rarely_sometimes	1	no	1	private_land	1236-1306	0	0	1
RVF17H-0541	070pet	pet	negative	male	50-59	0	1	none	farmwork	>=17.1	1	0	1	1	0	1	1	0	1	1	1	1	1	1	1	Half-day	0	never_rarely_sometimes	1	yes	1	private_land	1236-1306	0	0	1
RVF17H-0246	071bos	bosher	negative	male	12-39	0	1	primary	farmwork	8.1-17	1	1	0	1	1	1	1	1	1	1	1	1	1	0	1	Entire-day	1	regularly_always	1	no	0	private_land	1236-1306	1	1	1
RVF17H-1155	071bos	bosher	negative	male	12-39	0	1	primary	farmwork	8.1-17	1	1	0	1	0	1	0	0	1	1	0	0	0	1	0	Half-day	0	regularly_always	0	no	1	private_land	1236-1306	1	1	1
RVF17H-1124	073blo	blo	negative	male	>=60	0	1	primary	farmwork	>=17.1	0	1	0	0	0	0	0	1	0	0	0	1	1	1	1	< 1 hour	0	regularly_always	1	no	0	private_land	1307-1401	1	0	0
RVF17H-0639	073blo	blo	negative	male	>=60	1	1	FET-higher education	farmwork	>=17.1	0	1	0	1	1	1	1	1	1	1	1	1	1	1	1	< 1 hour	0	never_rarely_sometimes	1	yes	0	private_land	1307-1401	1	0	0
RVF17H-1352	073vbl	blo	negative	female		1	1	FET-higher education	farmwork	8.1-17	1	1	0	1	0	1	1	1	1	1	1	1	1	1	0	Half-day	1	never_rarely_sometimes	1	no	1		>=1402
RVF17H-0252	074bos	bosher	negative	male		0	0	primary	farmwork	8.1-17	1	1	0	1	1	1	0	0	1	1	0	1	1	0	1	Entire-day	1	never_rarely_sometimes	1	no	0	private_land	1307-1401	1	1	1
RVF17H-1254	075blo	blo	negative	male	40-49	0	1	FET-higher education	farmwork	2.1-8	0	1	0	0	0	0	1	1	1	1	1	1	1	1	1	Entire-day	0	never_rarely_sometimes	1	no	0	private_land	>=1402	1	0	0
RVF17H-1255	075blo	blo	negative	male	50-59	1	1	FET-higher education	farmwork	8.1-17	0	0	0	1	1	1	1	1	1	1	1	1	0	1	1	< 1 hour	0	never_rarely_sometimes	1	no	1	private_land	>=1402	1	0	0
RVF17H-0055	076blo	blo	negative	male	>=60	0	1	primary	farmwork	8.1-17	1	1	0	0	0	0	0	1	1	1	1	1	1	1	1	Entire-day	1	never_rarely_sometimes	1	yes	0	private_land	>=1402	1	0	1
RVF17H-0054	076blo	blo	negative	female	50-59	0	1	primary	other	8.1-17	1	1	0	0	0	0	0	1	1	1	0	0	0	0	0	Entire-day	0	never_rarely_sometimes	0	yes	0	private_land	>=1402	1	0	1
RVF17H-0828	077bar	barkim	negative	male	12-39	0	1	FET-higher education	other	>=17.1	0	0	0	1	0	1	0	1	1	1	1	0	0	1	1	< 1 hour	0	never_rarely_sometimes	0	no	0	communal_land	<=1235	0	1	0
RVF17H-3211	077bar-1	barkim	negative	male	>=60	1	1	primary	farmwork	>=17.1	1	1	0	1	1	1	1	1	1	1	1	1	1	1	1	< 1 hour	0	regularly_always	1	no	0	communal_land	<=1235	0	1	0
RVF17H-3212	077bar-2	barkim	negative	male	12-39	0	1	FET-higher education	farmwork	2.1-8	0	0	0	1	1	1	0	1	0	0	0	0	1	1	1	< 1 hour	0	regularly_always	1	no	0	communal_land	<=1235	0	1	0
RVF17H-1170	078tro	trosmi	negative	male	12-39	0	1	primary	farmwork	<=2	1	1	1	1	1	1	1	1	0	1	1	1	1	1	1	Entire-day	0	regularly_always	1	no	1	private_land	>=1402	1	0	1
RVF17H-1171	078tro	trosmi	negative	male	12-39	1	1	secondary	farmwork	<=2	1	1	1	1	1	1	1	1	1	1	1	1	1	1	1	Entire-day	1	regularly_always	0	no	0	private_land	>=1402	1	0	1
RVF17H-1276	079bar	barkim	negative	male	40-49	1	1	none	farmwork	8.1-17	1	1	0	1	0	1	1	1	1	1	1	1	1	1	1	Half-day	0	regularly_always	1	no	0	private_land	<=1235	1	1	1
RVF17H-1274	079bar	barkim	negative	male	40-49	0	1	none	farmwork	<=2	1	1	0	1	1	1	0	1	1	0	1	0	1	1	0	Entire-day	0	regularly_always	1	no	0	private_land	<=1235	1	1	1
RVF17H-1273	079bar	barkim	negative	male	>=60	1	1	FET-higher education	farmwork	>=17.1	0	0	0	1	1	1	1	1	1	1	1	1	1	1	0	Half-day	1	never_rarely_sometimes	1	no	1	private_land	1236-1306	1	1	1
RVF17H-1275	079bar	barkim	negative	male		0	1	secondary	farmwork	<=2	1	1	0	1	1	1	0	1	1	0	1	0	0	1	0	Half-day	0	regularly_always	0	no	0	private_land		1	1	1
RVF17H-1410	080bos	bosher	negative	male	12-39	0	1	none	farmwork	8.1-17	1	1	0	1	1	1	1	1	0	1	1	1	1	1	1	Half-day	0	never_rarely_sometimes	0	no	0	private_land	1236-1306	1	1	1
RVF17H-0447	080bos	bosher	negative	male	>=60	1	0	FET-higher education	farmwork	8.1-17	1	1	0	1	1	1	1	1	1	1	1	1	1	1	1	Half-day	0	regularly_always	1	yes	1	private_land		1	1	1
RVF17H-0580	081bar	barkim	negative	male	40-49	1	1	FET-higher education	farmwork	>=17.1	1	1	0	1	1	1	1	1	1	1	1	1	1	1	1	< 1 hour	1	never_rarely_sometimes	1	no	0	communal_land	<=1235	1	0	1
RVF17H-0581	081bar	barkim	negative	male	>=60	0	1	none	farmwork	>=17.1	1	1	0	1	1	1	1	1	1	1	1	1	1	1	1	Entire-day	1	never_rarely_sometimes	1	no	1	communal_land	<=1235	1	0	1
RVF17H-1263	083blo	blo	negative	male		0	1	primary	farmwork	>=17.1	1	0	0	0	0	0	1	1	1	1	0	0	0	0	0	Entire-day	0	never_rarely_sometimes	0	no	0	private_land	1236-1306	0	0	1
RVF17H-1265	083blo	blo	negative	male		1	1	FET-higher education	farmwork	8.1-17	1	0	0	1	0	1	1	0	1	0	0	0	0	0	1	< 1 hour	0	never_rarely_sometimes	1	no	0	private_land	1236-1306	0	0	1
RVF17H-1264	083blo	blo	negative	male	40-49	0	1	primary	farmwork	2.1-8	1	0	0	0	0	0	1	0	0	0	0	0	0	0	1	Entire-day	1	never_rarely_sometimes	0	no	1	private_land	1236-1306	0	0	1
RVF17H-0515	085bra	bra	negative	male	>=60	1	1	FET-higher education	farmwork	>=17.1	0	1	0	1	0	1	1	1	1	1	1	1	1	1	1	Half-day	0	never_rarely_sometimes	1	yes	1	private_land	>=1402	1	0	0
RVF17H-1259	087blo	blo	negative	male	12-39	1	1	FET-higher education	farmwork	>=17.1	0	0	0	1	1	1	1	1	1	1	1	1	1	1	1	Half-day	0	regularly_always	1	yes	1	private_land	1307-1401	0	0	1
RVF17H-0644	088blo	blo	negative	male	40-49	0	1	secondary	farmwork	2.1-8	1	1	0	1	0	1	0	0	0	0	0	0	0	1	1	Half-day	0	never_rarely_sometimes	0	no	0	private_land	>=1402	1	0	1
RVF17H-1023	088blo	blo	negative	female	12-39	1	1	secondary	other	2.1-8	1	1	0	1	0	1	0	0	0	0	1	0	0	1	0	Half-day	0	never_rarely_sometimes	0	no	1	private_land	>=1402	1	0	1
RVF17H-0463	090kim	barkim	negative	female	40-49	1	1	FET-higher education	other	2.1-8	0	1	0	1	0	1	0	0	1	1	1	1	0	0	0	< 1 hour	1	never_rarely_sometimes	1	no	0	private_land	1236-1306	1	0	1
RVF17H-1142	091bos	bosher	negative	male	50-59	0	1	none	farmwork	<=2	0	0	0	1	1	1	1	1	1	1	0	1	1	1	1	Entire-day	0	never_rarely_sometimes	1	no	0	private_land	1236-1306	1	1	1
RVF17H-1143	091bos	bosher	negative	male	12-39	0	1	primary	farmwork	<=2	1	1	0	1	1	1	0	1	1	1	1	1	1	0	1	Half-day	0	never_rarely_sometimes	0	no	0	private_land	<=1235	1	1	1
RVF17H-1105	092ede	edejagred	negative	male	12-39	0	0	FET-higher education	other	<=2	0	0	0	0	0	0	0	0	0	0	0	0	0	0	0	Half-day	0	regularly_always	0	no	1	private_land	>=1402	1	0	1
RVF17H-1102	092ede	edejagred	negative	male	12-39	0	1	FET-higher education	farmwork	<=2	1	1	0	1	1	1	1	1	0	0	1	1	1	1	1	Half-day	0	regularly_always	1	no	1	private_land	>=1402	1	0	1
RVF17H-1103	092ede	edejagred	negative	male	12-39	0	0	secondary	farmwork	<=2	1	1	0	0	0	0	1	1	0	0	1	1	1	1	0	Half-day	0	regularly_always	0	no	0	private_land	>=1402	1	0	1
RVF17H-0146	092ede	edejagred	negative	male	12-39	0	1	FET-higher education	farmwork	8.1-17	1	1	0	1	1	1	1	1	1	1	1	1	1	1	1	Entire-day	0	never_rarely_sometimes	1	no	1	private_land	>=1402	1	0	1
RVF17H-0149	092ede	edejagred	negative	male	12-39	0	1	none	farmwork	>=17.1	1	1	0	1	1	1	1	1	1	1	1	1	0	1	0	Entire-day	0	never_rarely_sometimes	1	no	0	private_land	>=1402	1	0	1
RVF17H-1047	094blo	blo	negative	male	50-59	0	1	none	other	<=2	0	0	0	1	0	1	0	1	0	0	0	0	0	1	1	Half-day	1	regularly_always	0	yes	0	private_land	1307-1401	0	1	0
RVF17H-0636	094blo	blo	negative	male	>=60	1	1	FET-higher education	farmwork	>=17.1	0	0	0	1	0	1	0	0	1	1	0	1	1	0	1	< 1 hour	0	never_rarely_sometimes	0	yes	1	private_land	1307-1401	0	1	0
RVF17H-0638	094blo	blo	negative	male	12-39	0	0	FET-higher education	farmwork	2.1-8	0	0	0	1	0	1	0	1	1	0	0	0	1	0	1	Half-day	0	never_rarely_sometimes	0	no	0	private_land	1307-1401	0	1	0
RVF17H-0256	095bos	bosher	negative	male	12-39	0	1	secondary	farmwork	8.1-17	1	0	1	1	1	1	1	1	1	1	1	1	1	1	1	Half-day	1	regularly_always	1	no	0	private_land	1307-1401	0	0	0
RVF17H-1113	095bos	bosher	negative	male	40-49	0	0	none	farmwork	<=2	1	1	1	0	0	0	1	1	1	1	1	1	0	0	0	Half-day	0	regularly_always	0	no	0	private_land	1236-1306	0	0	0
RVF17H-1069	096blo	blo	negative	female	>=60	1	1	FET-higher education	other	8.1-17	0	0	0	0	0	0	1	0	0	0	0	1	1	1	0	< 1 hour	0	never_rarely_sometimes	1	yes		private_land		1	0	0
RVF17H-1027	096blo	blo	negative	male	12-39	0	1	FET-higher education	farmwork	<=2	0	1	0	1	0	1	0	0	0	0	1	1	0	0	0	Half-day	0	regularly_always	0	no	0	private_land	>=1402	1	0	0
RVF17H-1277	097bos	bosher	negative	male	50-59	1	1	none	farmwork		1	0	0	1	1	1	1	1	1	0	1	1	1	1	1	Half-day	0	never_rarely_sometimes	1	yes	0	private_land	1236-1306	0	0	1
RVF17H-0435	097bos	bosher	negative	male	>=60	1	1	primary	farmwork	>=17.1	0	1	0	0	0	0	0	0	0	1	0	0	0	0	0	Half-day	1	never_rarely_sometimes	1	yes	0	private_land	1236-1306	0	0	1
RVF17H-0436	097bos	bosher	negative	male	>=60	0	1	none	farmwork	>=17.1	0	1	0	1	1	1	1	1	1	1	1	1	0	1	1	Half-day	0	never_rarely_sometimes	1	no	0	private_land	1236-1306	0	0	1
RVF17H-1502	098jag	edejagred	negative	male	12-39	1	1	FET-higher education	farmwork	8.1-17	0	0	0	1	1	1	1	0	1	1	1	1	0	1	1	Half-day	0	never_rarely_sometimes	0	no	1	private_land	1307-1401	1	1	1
RVF17H-1501	098jag	edejagred	negative	male	40-49	0	1	secondary	farmwork	>=17.1	1	1	0	1	1	1	1	1	1	1	1	1	0	1	1	Half-day	1	regularly_always	1	no	0	private_land	1307-1401	1	1	1
RVF17H-1132	102bos	bosher	negative	male	12-39	1	1	none	farmwork	<=2	1	1	0	1	1	1	0	1	1	1	1	1	1	1	1	Half-day	1	regularly_always	1	no	1	private_land	1236-1306	1	0	1
RVF17H-1025	103blo	blo	negative	male	12-39	0	1	FET-higher education	farmwork	<=2	1	0	0	1	0	1	1	1	0	0	1	0	0	1	0	Entire-day	0	never_rarely_sometimes	0	no	0	private_land	>=1402	0	0	1
RVF17H-1024	103blo	blo	negative	female	50-59	1	1	secondary	farmwork	<=2	0	0	0	1	1	1	0	1	1	0	0	1	0	0	0	Half-day	0	never_rarely_sometimes	0	no	1	private_land	>=1402	0	0	1
RVF17H-0573	103blo	blo	negative	male	12-39	0	1	primary	farmwork	8.1-17	1	0	0	1	0	1	1	0	0	0	0	0	0	0	1	Half-day	0	regularly_always	0	no	0	private_land	>=1402	0	0	1
RVF17H-1208	105bar	barkim	negative	male	12-39	0	1	FET-higher education	farmwork	2.1-8	1	1	0	1	1	1	1	1	0	0	1	1	1	1	0	Half-day	0	never_rarely_sometimes	1	no	1	private_land	<=1235	1	1	1
RVF17H-0839	105bar	barkim	negative	male	50-59	1	1	FET-higher education	farmwork	>=17.1	1	1	1	1	1	1	1	1	1	1	1	1	1	0	1	Entire-day	1	never_rarely_sometimes	1	no	0	private_land	<=1235	1	1	1
RVF17H-0796	108dea	buldea	negative	male	12-39	0	1	secondary	farmwork	2.1-8	1	0	0	1	1	1	0	0	1	0	0	1	0	1	0	Half-day	0	never_rarely_sometimes	0	no	0	private_land	1236-1306	1	0	1
RVF17H-1059	112red	edejagred	negative	male	12-39	0	1	secondary	farmwork	<=2	0	0	0	0	1	0	0	0	0	0	0	0	0	1	1	< 1 hour	0	regularly_always	0	no	0	private_land	>=1402	1	0	1
RVF17H-0258	115tro	trosmi	negative	male						2.1-8	1	1	0	1	1	1	1	1	1	1	1	1	1	1	1					no	1	private_land	>=1402	1	0	1
RVF17H-0062	123blo	blo	negative	male	50-59	1	1	FET-higher education	farmwork	>=17.1	1	1	0	1	1	1	1	1	1	1	1	1	1	1	0	Half-day	0	never_rarely_sometimes	1	no	0	private_land	1307-1401	1	0	1
RVF17H-1021	123blo	blo	positive	male	40-49	0	1	secondary	farmwork	<=2	1	1	0	1	1	1	1	1	1	1	1	1	1	1	1	Half-day	1	never_rarely_sometimes	0	no	0	private_land	1307-1401	1	0	1
RVF17H-0710	124kof	kofjak	negative	male	>=60	0	1	primary	farmwork	2.1-8	0	0	0	1	0	1	0	1	0	1	0	0	0	0	0	Entire-day	0	never_rarely_sometimes	0	yes	0	communal_land	<=1235	0	1	0
RVF17H-1145	125bos	bosher	negative	male		0	1	none	farmwork	2.1-8	1	1	0	1	1	1	1	1	1	1	0	1	1	1	1	Half-day	0	never_rarely_sometimes	1	no	0	private_land	1236-1306	1	0	1
RVF17H-1146	125bos	bosher	negative	male	12-39	0	1	secondary	farmwork	<=2	1	1	0	1	1	1	1	1	0	1	0	1	1	1	1	Half-day	0	regularly_always	0	no	0	private_land	<=1235	1	0	1
RVF17H-0395	125bos	bosher	negative	male	40-49	0	1	none	farmwork	8.1-17	1	1	0	1	1	1	1	1	1	1	1	1	1	1	1	Half-day	0	regularly_always	1	no	0	private_land	1236-1306	1	0	1
RVF17H-0215	127luc	luchop	negative	male		0	1	none	farmwork	2.1-8	1	1	0	1	1	1	0	1	1	1	0	0	0	0	0	Half-day	0	never_rarely_sometimes	0	no	0	communal_land	1236-1306	1	1	1
RVF17H-1178	128phi	phi	negative	male	12-39	0	1	secondary	farmwork	<=2	1	1	0	1	1	1	1	1	1	1	1	1	0	1	1	Half-day	0	regularly_always	0	no	1	private_land	<=1235	1	0	1
RVF17H-1179	128phi	phi	negative	male	12-39	0	0	secondary	farmwork	<=2	1	1	1	1	1	1	0	0	0	0	1	1	1	1	0	< 1 hour	0	regularly_always	0	yes	0	private_land	<=1235	1	0	1
RVF17H-1180	128phi	phi	negative	male		0	0	FET-higher education	farmwork	2.1-8	1	1	0	1	1	1	1	0	1	1	1	1	1	1	0	< 1 hour	1	regularly_always	1	yes	0	private_land	<=1235	1	0	1
RVF17H-0127	131smi	trosmi	negative	male	40-49	0	1	primary	farmwork	2.1-8	1	0	0	1	1	1	1	1	1	1	1	1	1	1	1	Entire-day	1	regularly_always	1	no	0	private_land	>=1402	1	0	0
RVF17H-0126	131smi	trosmi	negative	male	40-49	1	1	primary	farmwork	>=17.1	1	0	0	1	1	1	1	1	1	1	1	1	1	1	1	Entire-day	0	never_rarely_sometimes	1	no	0	private_land	>=1402	1	0	0
RVF17H-0891	132bra	bra	negative	male	12-39	0	1	primary	farmwork	2.1-8	1	1	0	1	1	1	0	1	1	1	0	0	0	0	0	Half-day	0	never_rarely_sometimes	1	no	1	private_land	1307-1401	1	0	1
RVF17H-0893	132bra	bra	negative	female	50-59	1	1	FET-higher education	farmwork	>=17.1	1	1	0	1	1	1	1	1	1	1	0	1	0	0	0	Entire-day	1	never_rarely_sometimes	1	no	0	private_land	1236-1306	1	0	1
RVF17H-0890	132bra	bra	negative	male	40-49	0	1	none	farmwork	2.1-8	1	1	0	1	1	1	0	0	1	1	1	0	0	1	0	< 1 hour	1	regularly_always	1	no	0	private_land	1236-1306	1	0	1
RVF17H-0856	133blo	blo	positive	male	50-59	1	1	secondary	farmwork	>=17.1	1	1	0	1	0	1	1	0	1	1	0	0	0	0	0	Half-day	0	never_rarely_sometimes	1	yes	1	private_land	>=1402	1	0	1
RVF17H-1041	133blo	blo	negative	male	12-39	0	1	primary	farmwork	<=2	1	1	0	1	0	1	1	1	0	0	0	0	0	0	0	Half-day	0	never_rarely_sometimes	1	no	1	private_land	>=1402	1	0	1
RVF17H-0778	134kim	barkim	negative	male	50-59	0	1	none	farmwork	>=17.1	0	0	1	1	0	1	0	1	0	0	1	0	1	1	1	Half-day	1	never_rarely_sometimes	1	no	1	private_land	<=1235	0	0	0
RVF17H-0780	134kim	barkim	negative	male	12-39	0	1	primary	farmwork	2.1-8	0	0	1	1	0	1	0	1	0	0	1	1	1	1	1	Half-day	0	regularly_always	0	no	0	private_land	<=1235	0	0	0
RVF17H-0777	134kim	barkim	negative	male	12-39	1	1	FET-higher education	farmwork	>=17.1	1	0	1	1	0	1	1	1	1	1	1	0	0	1	1	< 1 hour	0	never_rarely_sometimes	1	no	0	private_land	1236-1306	0	0	0
RVF17H-0180	135jag	edejagred	negative	male	12-39	0	1	primary	farmwork	2.1-8	1	1	0	1	1	1	1	1	1	1	1	1	1	1	1	Entire-day	0	never_rarely_sometimes	1	no	0	private_land	>=1402	1	1	1
RVF17H-0183	135jag	edejagred	negative	male	12-39	0	1	primary	farmwork	2.1-8	1	1	0	1	0	1	1	1	1	1	1	1	1	1	1	Half-day	0	never_rarely_sometimes	1	no	0	private_land	>=1402	1	1	1
RVF17H-0184	135jag	edejagred	negative	male	12-39	0	1	primary	farmwork	>=17.1	1	1	0	1	1	1	0	1	1	1	1	1	1	1	1	Entire-day	0	regularly_always	0	no	0	private_land	>=1402	1	1	1
RVF17H-0187	135jag	edejagred	negative	male						<=2	1	1	0	1	1	1	1	1	1	1	1	1	1	1	1					no	0	private_land	>=1402	1	1	1
RVF17H-0181	135jag	edejagred	negative	male	12-39	0	1	primary	farmwork	8.1-17	1	1	0	1	0	1	1	1	1	1	1	1	1	1	1	Entire-day	0	regularly_always	1	no	0	private_land	>=1402	1	1	1
RVF17H-0179	135jag	edejagred	negative	male	40-49	1	1	FET-higher education	farmwork	>=17.1	1	1	1	1	0	1	1	0	0	1	1	1	0	1	0	Half-day	0	never_rarely_sometimes	1	no	1	private_land	>=1402	1	1	1
RVF17H-0079	140tro	trosmi	negative	male	50-59	1	1	FET-higher education	farmwork	>=17.1	1	1	1	1	0	1	1	1	1	1	1	1	1	0	1	Entire-day	1	never_rarely_sometimes	1	no	1	private_land	1307-1401	1	0	1
RVF17H-1067	140tro	trosmi	negative	male	>=60	0	1	none	farmwork	2.1-8	0	1	0	0	0	0	0	0	0	0	0	1	0	1	0	< 1 hour	0	never_rarely_sometimes	0	no	0	private_land	>=1402	1	0	1
RVF17H-0083	140tro	trosmi	negative	male	12-39	0	1	none	farmwork	8.1-17	1	1	0	1	0	1	0	1	0	0	0	0	0	1	1	Entire-day	0	regularly_always	1	yes	0	private_land	>=1402	1	0	1
RVF17H-0125	131smi	trosmi	negative	female	50-59	1	1	FET-higher education	other	>=17.1	1	0	0	1	1	1	1	0	0	0	1	0	0	1	0	< 1 hour	0	never_rarely_sometimes	1	no	0	private_land	>=1402	1	0	0
RVF17H-1079	140tro	trosmi	negative	male	>=60	1	1	FET-higher education	farmwork	8.1-17	0	0	0	1	1	1	0	0	1	1	0	1	1	0	0	Entire-day	0	never_rarely_sometimes	1	yes	1	private_land	>=1402	1	0	1
RVF17H-0082	140tro	trosmi	negative	male	40-49	0	1	primary	farmwork	8.1-17	1	1	0	1	1	1	1	1	1	1	1	1	1	1	1	Half-day	0	regularly_always	1	no	0	private_land	>=1402	1	0	1
RVF17H-1078	140tro	trosmi	negative	male	40-49	0	1	FET-higher education	farmwork	8.1-17	0	0	0	1	0	1	0	1	1	1	0	0	0	0	1	Entire-day	0	regularly_always	1	no	0	private_land	>=1402	1	0	1
RVF17H-0081	140tro	trosmi	negative	male	12-39	0	1	secondary	farmwork	2.1-8	1	1	0	1	1	1	1	0	1	1	1	0	1	1	1	Entire-day	0	regularly_always	1	yes	1	private_land	>=1402	1	0	1
RVF17H-0336	141bul	buldea	negative	male	40-49	0	1	FET-higher education	farmwork	<=2	1	0	0	1	1	1	1	1	0	0	1	0	0	1	0	Half-day	0	regularly_always	0	no	0	private_land	1307-1401	0	0	1
RVF17H-0620	143kim	barkim	negative	male	12-39	0	1	primary	farmwork	8.1-17	1	0	1	1	1	1	1	1	1	1	1	1	0	1	0	Half-day	0	never_rarely_sometimes	1	no	1	private_land	<=1235	0	1	1
RVF17H-0616	143kim	barkim	negative	male	50-59	1	0	FET-higher education	farmwork	>=17.1	1	0	1	1	1	1	1	1	1	1	1	1	0	1	1	Entire-day	0	never_rarely_sometimes	1	no	0	private_land	<=1235	0	1	1
RVF17H-1030	145blo-3	blo	negative	male		0	1	secondary	farmwork	8.1-17	1	1	0	1	0	1	1	0	1	1	1	0	1	1	1	< 1 hour	0	never_rarely_sometimes	0	yes	0	communal_land	1307-1401	1	0	0
RVF17H-1020	145blo-3	blo	negative																											yes			1307-1401
RVF17H-1141	146bos	bosher	negative	male	12-39	1	1	secondary	farmwork	<=2	1	1	0	1	1	1	0	1	1	1	1	0	0	1	0	Entire-day	1	never_rarely_sometimes	1	no	0	private_land	1236-1306	1	1	1
RVF17H-1138	146bos	bosher	negative	female	12-39	0	1	primary	other	<=2	0	0	0	0	0	0	0	0	0	0	0	0	0	0	0	< 1 hour	0	never_rarely_sometimes	0	yes	1	private_land	1236-1306	1	1	1
RVF17H-1140	146bos	bosher	negative	male	12-39	0	1	secondary	farmwork	2.1-8	1	1	1	1	1	1	1	1	1	1	1	1	1	1	1	Entire-day	1	never_rarely_sometimes	1	no	0	private_land	<=1235	1	1	1
RVF17H-1139	146bos	bosher	negative	male	12-39	0	1	primary	farmwork	<=2	1	1	1	1	1	1	1	1	1	1	1	1	1	1	1	Half-day	0	never_rarely_sometimes	1	no	1	private_land	<=1235	1	1	1
RVF17H-1156	147kim	barkim	negative	male	12-39	1	1	secondary	other	>=17.1	0	0	0	1	0	1	0	1	1	0	1	0	0	1	0	< 1 hour	1	never_rarely_sometimes	1	no	0	private_land	1236-1306	1	1	1
RVF17H-0721	149blo	blo	negative	male	50-59	0	1	none	farmwork	2.1-8	1	0	0	1	1	1	1	1	1	1	1	1	1	1	0	Half-day	0	regularly_always	1	no	1	private_land	>=1402	0	0	1
RVF17H-0075	150tro	trosmi	negative	male	12-39	1	1	FET-higher education	farmwork	>=17.1	1	1	0	1	0	1	1	0	1	1	1	0	0	1	0	Entire-day	0	never_rarely_sometimes	0	yes	1	private_land	>=1402	1	0	1
RVF17H-0076	150tro	trosmi	negative	male	40-49	0	1	primary	farmwork	2.1-8	1	1	0	1	1	1	0	1	1	1	1	0	1	1	1	Half-day	0	regularly_always	1	no	0	private_land	>=1402	1	0	1
RVF17H-0220	152fau	fau	positive	male						2.1-8	1	1	0	1	0	1	1	0	0	1	1	1	1	1	1					no	1	private_land	<=1235	1	0	1
RVF17H-1235	152fau	fau	negative	male	12-39	0	1	secondary	farmwork	2.1-8	1	1	0	1	1	1	1	1	1	1	1	1	1	1	1	Half-day	0	regularly_always	1	no	0	private_land	<=1235	1	0	1
RVF17H-0200	154blo	blo	negative	male	12-39	0	1	FET-higher education	farmwork	8.1-17	1	0	0	1	1	1	1	1	1	1	1	1	1	1	1	Entire-day	1	never_rarely_sometimes	0	yes	1	private_land	>=1402	0	0	1
RVF17H-0194	154blo	blo	negative	male	12-39	1	1	FET-higher education		2.1-8				1	1	1	1	1	1	1	1	1	1	1	1	Entire-day	1	never_rarely_sometimes	1	no			>=1402
RVF17H-0199	154blo	blo	negative	male		0	1	none	farmwork	>=17.1	1	0	0	1	1	1	1	1	1	1	1	1	1	1	1	Half-day	0	regularly_always	1	no	0	private_land	>=1402	0	0	1
RVF17H-0375	156bos	bosher	negative	male	12-39	0	1	secondary	farmwork	2.1-8	1	1	0	1	1	1	1	1	1	1	1	1	1	1	0	Half-day	0	regularly_always	1	no	0	private_land	1307-1401	1	1	1
RVF17H-1144	156bos	bosher	negative	male	12-39	0	1	secondary	farmwork	<=2	1	1	0	1	1	1	1	0	0	0	1	0	0	1	1	< 1 hour	0	never_rarely_sometimes	0	yes	0	private_land	1236-1306	1	1	1
RVF17H-1152	160bos	bosher	negative	male		0	1	FET-higher education	farmwork	8.1-17	1	1	0	1	1	1	1	1	1	1	1	1	1	1	1	< 1 hour	1	regularly_always	0	no	0		1236-1306
RVF17H-1154	160bos	bosher	negative	male		0	1	secondary	farmwork	2.1-8	1	1	0	1	1	1	1	1	1	1	1	1	1	1	1	Entire-day	0	never_rarely_sometimes	0	no	0		1236-1306
RVF17H-0386	160bos	bosher	negative	male	12-39	0	1	secondary	farmwork	2.1-8	1	1	0	1	1	1	0	0	1	1	1	1	1	1	1	Half-day	0	regularly_always	0	no	0		1236-1306
RVF17H-0387	160bos	bosher	negative	male	12-39	1	1	secondary	farmwork	8.1-17	1	1	0	1	1	1	1	0	1	1	1	1	1	1	1	Half-day	0	regularly_always	1	no	1		1236-1306
RVF17H-0384	160bos	bosher	positive	male	12-39	0	1	none	farmwork	8.1-17	1	1	0	1	1	1	0	0	1	1	1	1	1	1	1	Half-day	1	regularly_always	1	no	0		1236-1306		0
RVF17H-1120	161tro	trosmi	negative	male	12-39	0	1	secondary	farmwork	2.1-8	1	1	1	1	1	1	1	1	1	1	1	1	1	1	0	Entire-day	0	never_rarely_sometimes	1	no	1	private_land	>=1402	1	0	1
RVF17H-0066	161tro	trosmi	negative	male	12-39	0	0	primary	farmwork	>=17.1	1	1	0	1	1	1	1	1	1	1	1	1	1	1	1	Half-day	1	never_rarely_sometimes	1	no	0	private_land	>=1402	1	0	1
RVF17H-0067	161tro	trosmi	negative	male	12-39	0	1	secondary	farmwork	8.1-17	1	1	0	1	1	1	1	1	1	1	1	1	1	1	1	Half-day	0	regularly_always	1	no	0	private_land	>=1402	1	0	1
RVF17H-1237	162fau	fau	negative	male	50-59	0	1	primary	farmwork	>=17.1	1	1	0	1	1	1	0	1	1	1	1	1	1	1	1	Entire-day	0	regularly_always	1	yes	1	private_land	>=1402	1	0	1
RVF17H-1238	162fau	fau	negative	male	40-49	0	1	none	farmwork	<=2	0	1	0	0	0	0	1	0	0	0	0	0	0	0	0	< 1 hour	0	regularly_always	1	yes	0	private_land	>=1402	1	0	1
RVF17H-0820	162fau	fau	negative	male	12-39	1	1	secondary	farmwork	2.1-8	1	1	0	1	1	1	1	1	1	1	1	1	1	1	0	Entire-day	0	never_rarely_sometimes	1	no	0	private_land	1307-1401	1	0	1
RVF17H-0308	163kof	kofjak	negative	male						8.1-17	0	1	0	1	0	1	0	0	0	0	1	1	0	1	0					no	1	private_land	<=1235	0	0	1
RVF17H-1225	163kof	kofjak	negative	male	50-59	1	1	none	farmwork	<=2	1	0	0	1	1	1	1	1	1	0	0	1	1	1	1	Half-day	1	never_rarely_sometimes	1	no	0	private_land	<=1235	0	0	1
RVF17H-1226	163kof	kofjak	negative	male	12-39	0	1	primary	farmwork	<=2	1	1	0	1	1	1	1	1	1	1	1	0	0	1	1	< 1 hour	0	never_rarely_sometimes	1	no	1	private_land	1236-1306	0	0	1
RVF17H-0279	166jag	edejagred	negative	male	>=60	0	1	primary	farmwork	>=17.1	1	1	0	1	1	1	1	1	1	0	1	1	1	0	1	Entire-day	0	never_rarely_sometimes	1	yes	0	private_land	1307-1401	1	1	1
RVF17H-1094	166jag	edejagred	negative	male	40-49	0	1	primary	farmwork	<=2	1	1	0	1	0	1	0	1	1	1	1	1	1	1	0	Entire-day	0	regularly_always	0	no	0	private_land	1236-1306	1	1	1
RVF17H-1093	166jag	edejagred	negative	male	12-39	0	1	FET-higher education	farmwork	>=17.1	1	1	0	1	1	1	1	1	1	1	1	1	1	1	1	Half-day	0	regularly_always	1	no	1	private_land	1307-1401	1	1	1
RVF17H-0277	166jag	edejagred	negative	male	40-49	1	1	FET-higher education	farmwork	>=17.1	1	1	0	1	1	1	1	1	1	1	1	1	1	0	0	Entire-day	1	never_rarely_sometimes	1	no	1	private_land	1307-1401	1	1	1
RVF17H-1167	168blo	blo	negative	male	12-39	0	1	secondary	farmwork	8.1-17	1	1	0	1	0	1	1	0	1	1	1	1	1	0	1	Entire-day	0	regularly_always	1	no	0	private_land	1307-1401	0	0	1
RVF17H-0380	16Wede	edejagred	negative	male	12-39	1	1	secondary	farmwork	<=2	1	1	0	1	0	1	1	0	1	1	1	1	0	0	1	Entire-day	0	never_rarely_sometimes	1	no	0		1236-1306
RVF17H-1061	16Wede	edejagred	negative	male	12-39	1	0	primary	farmwork	<=2	1	1	0	0	0	0	0	0	0	0	0	0	0	1	0	Entire-day	0	regularly_always	0	no	1		>=1402
RVF17H-1060	16Wede	edejagred	negative	male	12-39	0	1	primary	farmwork	<=2	1	1	0	1	1	1	1	1	1	1	1	1	1	1	1	Entire-day	0	regularly_always	1	no	0		>=1402
RVF17H-1062	16Wede	edejagred	negative	female	40-49	1	1	FET-higher education	other	8.1-17	1	1	1	1	0	1	1	0	0	0	1	0	0	1	0	< 1 hour	0	never_rarely_sometimes	0	no	1		>=1402
RVF17H-0141	16Wede	edejagred	negative	male	40-49	1	1	FET-higher education	farmwork	2.1-8	1	1	1	1	0	1	1	0	1	1	1	0	0	1	0	Half-day	0	never_rarely_sometimes	1	yes	1		>=1402
RVF17H-0120	175smi	trosmi	negative	male	12-39	0	0	FET-higher education	farmwork	2.1-8	1	1	0	1	1	1	1	1	1	1	1	1	1	1	1	Entire-day	1	never_rarely_sometimes	1	no	0	private_land	>=1402	1	0	1
RVF17H-0118	175smi	trosmi	negative	male	12-39	0	1	primary	farmwork	8.1-17	1	1	0	1	1	1	1	1	1	1	1	1	1	1	0	< 1 hour	1	never_rarely_sometimes	1	no	0	private_land	>=1402	1	0	1
RVF17H-0119	175smi	trosmi	negative	male	12-39	0	0	FET-higher education	farmwork	2.1-8	0	1	0	1	1	1	1	1	1	1	1	0	1	1	1	Entire-day	0	never_rarely_sometimes	0	no	0	private_land	>=1402	1	0	1
RVF17H-0117	175smi	trosmi	negative	male	12-39	1	0	FET-higher education	farmwork	>=17.1	1	1	0	1	1	1	1	0	0	1	1	1	0	0	0	Entire-day	1	regularly_always	1	no	0	private_land	>=1402	1	0	1
RVF17H-1032	176blo	blo	negative	male	12-39	0	1	FET-higher education	farmwork	2.1-8	0	0	0	1	0	1	0	1	1	0	1	0	0	0	0	Half-day	1	never_rarely_sometimes	0	no	0	communal_land	>=1402	0	1	0
RVF17H-1137	176blo	blo	negative	male	12-39	1	1	FET-higher education	other	>=17.1	0	0	0	1	0	1	1	0	0	0	0	0	0	1	1	< 1 hour	0	never_rarely_sometimes	0	no	0	communal_land	1307-1401	0	1	0
RVF17H-1031	176blo	blo	negative	female	12-39	1	1	secondary	other	<=2	0	0	0	0	0	0	0	0	0	0	0	0	0	0	0	< 1 hour	0		0	no	1	communal_land	>=1402	0	1	0
RVF17H-0532	178blo	blo	negative	female	12-39	1	1	FET-higher education	farmwork	2.1-8	0	1	1	1	1	1	1	1	1	1	0	0	0	0	0	Half-day	1	never_rarely_sometimes	1	no	1	private_land	1236-1306	0	0	1
RVF17H-0533	178blo	blo	negative	male	12-39	1	1	FET-higher education	farmwork	2.1-8	0	1	1	1	0	1	1	1	1	0	1	1	1	1	1	< 1 hour	1	never_rarely_sometimes	1	no	0	private_land	1236-1306	0	0	1
RVF17H-0534	178blo	blo	negative	male	50-59	0	1	primary	farmwork	2.1-8	1	0	0	1	1	1	1	1	0	0	0	1	0	1	1	Half-day	0	regularly_always	1	no	0	private_land	1236-1306	0	0	1
RVF17H-0536	178blo	blo	negative	male	12-39	0	1	FET-higher education	farmwork	2.1-8	1	0	0	1	1	1	1	1	1	0	1	1	0	1	1	Half-day	0	regularly_always	1	no	0	private_land	1236-1306	0	0	1
RVF17H-1192	179red	edejagred	negative	male	>=60	1	1	FET-higher education	farmwork	>=17.1	0	0	0	0	0	0	1	0	0	0	0	1	0	0	0	< 1 hour	0	never_rarely_sometimes	0	yes	1	private_land	>=1402	0	0	1
RVF17H-0053	179red	edejagred	negative	male	12-39	0	1	primary	farmwork	8.1-17	1	1	0	1	1	1	1	1	1	0	1	1	0	1	1	Entire-day	0	regularly_always	1	no	1	private_land	>=1402	0	0	1
RVF17H-0151	138ede	edejagred	negative	male	12-39	1	1	FET-higher education	farmwork	8.1-17	1	1	1	1	1	1	1	1	1	1	1	1	0	0	0	Entire-day	0	never_rarely_sometimes	1	no	1	private_land	>=1402	1	0	1
RVF17H-1056	17Cblo	blo	negative	male	40-49	1	1	FET-higher education	farmwork	>=17.1	0	0	0	1	0	1	1	0	1	1	1	1	0	1	1	< 1 hour	0	never_rarely_sometimes	0	yes	1		1307-1401
RVF17H-1055	181ede-1	edejagred	negative																											yes			1307-1401
RVF17H-1054	181ede	edejagred	negative	male	50-59	1	1	secondary	farmwork	<=2	0	0	0	1	0	1	1	1	1	1	1	0	0	0	1	Half-day	0	regularly_always	0	no	0	communal_land	1307-1401	0	0	1
RVF17H-1215	182bos	bosher	negative	male	12-39	0	0	primary	farmwork	<=2	1	0	0	1	0	1	0	1	1	1	1	1	1	0	0	Entire-day	0	never_rarely_sometimes	0	no	1	private_land	1307-1401	0	1	0
RVF17H-0422	182bos	bosher	negative	male	12-39	1	0	FET-higher education	farmwork	2.1-8	1	0	0	1	1	1	1	1	1	1	1	0	1	1	1	Entire-day	0	regularly_always	0	no	0	private_land	1236-1306	0	1	0
RVF17H-0803	185blo	blo	positive	male	40-49	0	1	primary	farmwork	8.1-17	1	0	0	1	0	1	1	1	1	1	1	1	1	0	1	Half-day	0	regularly_always	0	no		private_land	>=1402	0	0	1
RVF17H-1072	185blo	blo	negative	male	50-59	1	1	FET-higher education	farmwork	>=17.1	0	0	0	1	1	1	1	0	1	1	1	1	0	0	0	< 1 hour	1	never_rarely_sometimes	1	no		private_land	>=1402	0	0	1
RVF17H-0382	186bos	bosher	negative	male		0	1	none	farmwork	8.1-17	0	1	0	1	1	1	1	1	1	1	1	1	1	1	1	Half-day	0	never_rarely_sometimes	1	no	0	private_land	1307-1401	1	0	0
RVF17H-0353	194jak	kofjak	negative	male		0	1	secondary	farmwork	2.1-8	0	1	0	1	0	1	1	1	0	1	1	1	1	1	0	Entire-day	1	never_rarely_sometimes	1	no	0	private_land	<=1235	1	0	0
RVF17H-1315	197kim	barkim	negative	male	12-39	0	1	FET-higher education	farmwork	8.1-17	1	1	0	1	1	1	1	1	1	1	1	1	0	1	1	Half-day	0	regularly_always	1	no	0	private_land	<=1235	0	0	1
RVF17H-1314	197kim	barkim	negative	male	40-49	0	1	none	farmwork	8.1-17	1	1	0	1	1	1	1	0	1	0	1	1	1	1	1	Entire-day	1	regularly_always	1	no	1	private_land	<=1235	0	0	1
RVF17H-1245	199jak	kofjak	negative	male	12-39	0	1	primary	farmwork	<=2	1	1	0	1	0	1	1	1	1	0	1	0	1	1	1	Half-day	0	never_rarely_sometimes	0	no	0	private_land	<=1235	1	0	1
RVF17H-1246	199jak	kofjak	negative	male		0	1	secondary	farmwork	8.1-17	1	1	0	1	1	1	1	1	1	0	1	0	1	1	1	Half-day	0	regularly_always	1	no	0	private_land	<=1235	1	0	1
RVF17H-1250	200jak	kofjak	negative	male	12-39	0	1	none	farmwork	2.1-8	1	1	0	0	0	0	1	0	0	1	0	0	0	0	1	Half-day	0	never_rarely_sometimes	0	no	0	private_land	<=1235	1	0	1
RVF17H-1112	203blo	blo	negative	male	12-39	0	1	secondary	farmwork	<=2	1	1	0	1	1	1	1	1	1	0	1	1	1	1	1	Entire-day	0	regularly_always	0	no	0	private_land	1236-1306	1	0	1
RVF17H-1212	204bar	barkim	negative	female	12-39	0	1	FET-higher education	other	2.1-8	0	0	0	1	1	1	0	1	0	0	0	0	0	1	1	Half-day	1	never_rarely_sometimes	0	yes	1	communal_land	<=1235	0	1	0
RVF17H-1165	205tro	trosmi	negative	male	12-39	0	1	secondary	farmwork	2.1-8	1	0	0	1	1	1	1	0	1	1	0	1	0	1	0	Half-day	0	regularly_always	1	no	0	private_land	>=1402	0	0	1
RVF17H-1164	205tro	trosmi	negative	male	12-39	0	1	secondary	farmwork	2.1-8	0	1	0	1	1	1	0	0	1	1	0	1	0	1	0	Entire-day	0	regularly_always	1	no	0	private_land	>=1402	0	0	1
RVF17H-1163	205tro	trosmi	negative	male	>=60	1	1	FET-higher education	farmwork	8.1-17	0	0	0	1	1	1	1	1	1	1	0	1	0	1	1	Half-day	1	regularly_always	1	no	0	private_land	>=1402	0	0	1
RVF17H-1241	208kim	barkim	negative	male		1	1	secondary	farmwork	8.1-17	0	0	0	1	1	1	1	1	1	1	1	1	1	1	1	< 1 hour	0	never_rarely_sometimes	0	yes	0	communal_land	<=1235	1	1	1
RVF17H-1187	209pet	pet	negative	male		0	1	primary	farmwork	<=2	1	1	0	1	0	1	1	1	1	1	1	0	0	1	1	Entire-day	0	regularly_always	1	no	0	private_land	<=1235	1	1	1
RVF17H-1186	209pet	pet	negative	male	12-39	0	1	secondary	farmwork	<=2	1	1	0	1	1	1	1	1	1	1	1	1	0	1	0	Entire-day	0	regularly_always	0	no	0	private_land	<=1235	1	1	1
RVF17H-1086	210pet	pet	negative	male						2.1-8	0	1	0	1	1	1	1	1	1	1	1	1	1	1	1					no	0	private_land	1236-1306	0	0	1
RVF17H-1087	210pet	pet	negative	male	12-39	0	0	none	farmwork	<=2	1	1	1	1	1	1	0	1	1	1	1	0	0	1	1	Half-day	1	never_rarely_sometimes	0	yes	0	private_land	1236-1306	0	0	1
RVF17H-0236	211bos	bosher	negative	male	12-39	0	1	primary	farmwork	2.1-8	1	1	0	1	1	1	1	1	1	1	1	1	1	1	1	Half-day	0	regularly_always	1	no	0	private_land	1236-1306	1	0	1
RVF17H-1063	211bos	bosher	negative	male	>=60	1	1	none	farmwork	>=17.1	0	1	0	1	1	1	1	1	0	0	1	1	1	1	0	Entire-day	0	never_rarely_sometimes	1	no	1	private_land	1236-1306	1	0	1
RVF17H-0238	211bos	bosher	negative	male	12-39	0	0	primary	farmwork	2.1-8	1	0	0	1	1	1	1	0	0	0	1	1	0	1	0	Half-day	0	never_rarely_sometimes	0	no	0	private_land	1307-1401	1	0	1
RVF17H-0235	211bos	bosher	negative	male	50-59	1	1	FET-higher education	farmwork	>=17.1	1	1	1	1	0	1	1	0	0	1	1	0	0	1	0	< 1 hour	0	never_rarely_sometimes	1	no	1	private_land	<=1235	1	0	1
RVF17H-0237	211bos	bosher	negative	male	40-49	1	1	secondary	farmwork	8.1-17	1	0	0	1	1	1	1	0	0	0	0	1	1	1	0	Entire-day	1	never_rarely_sometimes	1	no	0	private_land	1236-1306	1	0	1
RVF17H-1064	211bos	bosher	negative	male	12-39	0	1	secondary	farmwork	2.1-8	0	0	0	1	1	1	1	0	1	1	1	0	0	1	1	Entire-day	0	regularly_always	1	no	0	private_land	1307-1401	1	0	1
RVF17H-0561	214pet	pet	negative	male	40-49	0	1	primary	farmwork	>=17.1	0	1	0	1	0	1	1	1	1	1	1	1	1	0	0	Entire-day	0	never_rarely_sometimes	0	no	1	private_land	1236-1306	0	0	1
RVF17H-0846	214pet	pet	negative	male	>=60	1	1	FET-higher education	farmwork	>=17.1	1	1	0	0	0	0	1	0	0	1	1	1	0	0	0	< 1 hour	0	never_rarely_sometimes	1	no	1	private_land	1236-1306	0	0	1
RVF17H-1048	214pet	pet	negative	male	40-49	0	1	primary	farmwork	2.1-8	1	0	0	1	0	1	0	1	0	1	0	0	0	1	1	Half-day	0	regularly_always	0	no	0	private_land	1307-1401	0	0	1
RVF17H-1182	215fau	fau	negative	male	12-39	0	1	primary	farmwork	<=2	1	1	0	1	1	1	1	1	1	1	1	1	1	1	0	Entire-day	1	never_rarely_sometimes	1	no	0	private_land	>=1402	1	0	1
RVF17H-1066	222phi	phi	negative	male	40-49	0	1	primary	farmwork	<=2	1	1	0	1	1	1	1	1	0	1	1	1	1	1	1	Entire-day	0	never_rarely_sometimes	0	no	0	private_land	1307-1401	1	0	1
RVF17H-0210	222phi	phi	negative	male	40-49	0	1	primary	farmwork	2.1-8	1	1	0	1	1	1	1	0	0	1	1	1	0	1	1	Half-day	1	regularly_always	1	no	0	private_land	1236-1306	1	0	1
RVF17H-1065	222phi	phi	negative	male	12-39	1	1	secondary	farmwork	<=2	0	0	0	1	1	1	1	1	1	1	1	0	1	1	1	Entire-day	0	never_rarely_sometimes	1	yes	0	private_land	1236-1306	1	0	1
RVF17H-0213	222phi	phi	positive	male	40-49	0	1	none	farmwork	8.1-17	1	1	0	1	1	1	1	1	1	1	1	1	1	1	1	Half-day	1	regularly_always	1	no	0	private_land	1307-1401	1	0	1
RVF17H-0212	222phi	phi	negative	male	12-39	0	1	primary	farmwork	<=2	1	1	0	1	1	1	1	1	1	1	1	1	0	1	1	Half-day	1	regularly_always	1	no	0	private_land	1307-1401	1	0	1
RVF17H-1012	227blo	blo	negative	male	>=60	0	1	none	farmwork	8.1-17	1	1	0	1	1	1	1	0	1	1	0	0	0	0	1	< 1 hour	0	regularly_always	0	no	0	private_land	1307-1401	0	0	1
RVF17H-0567	229pet	pet	negative	male	>=60	1	1	FET-higher education	farmwork	>=17.1	0	1	0	1	1	1	1	1	1	1	1	1	1	1	1	Half-day	0	never_rarely_sometimes	1	no	1	private_land	<=1235	0	0	1
RVF17H-0568	229pet	pet	negative	male	12-39	0	1	primary	farmwork	8.1-17	0	1	0	1	1	1	1	1	1	0	1	1	1	1	1	Half-day	0	never_rarely_sometimes	1	no	0	private_land	1236-1306	0	0	1
RVF17H-0418	237bos	bosher	negative	male	12-39	0	0	secondary	farmwork	2.1-8	0	1	0	1	0	1	1	1	1	1	0	0	0	0	1	Entire-day	1	never_rarely_sometimes	0	no	0	private_land	1236-1306	1	0	0
RVF17H-1134	237bos	bosher	negative	male	12-39	0	1	FET-higher education	farmwork	<=2	0	1	0	1	0	1	1	1	1	0	1	1	1	1	1	Entire-day	0	never_rarely_sometimes	0	no	0	private_land	1236-1306	1	0	0
RVF17H-0416	237bos	bosher	negative	female	12-39	1	0	FET-higher education	other	8.1-17	0	1	0	0	0	0	0	0	0	0	0	0	0	1	0	< 1 hour	1	never_rarely_sometimes	1	yes	1	private_land	1236-1306	1	0	0
RVF17H-1150	240bos	bosher	negative	male						2.1-8	1	1	0	1	0	1	1	1	1	1	0	1	1	1	1					no	0	private_land	1236-1306	1	1	0
RVF17H-1184	242jag	edejagred	negative	male	12-39	0	1	secondary	farmwork	<=2	0	0	0	1	0	1	1	1	1	1	1	1	1	1	1	Half-day	0	regularly_always	1	no	0	private_land	1307-1401	1	0	1
RVF17H-1218	242jag	edejagred	negative	male	12-39	0	1	secondary	farmwork	<=2	0	0	0	1	0	1	0	1	1	1	1	1	1	1	0	Entire-day	0	regularly_always	0	yes	0	private_land	1307-1401	1	0	1
RVF17H-1000	242jag	edejagred	negative	male	12-39	1	1	secondary		2.1-8	1	1		1	1	1	1	1	1	1	1	1	1	1	1	Half-day	0	never_rarely_sometimes	0	no			1307-1401
RVF17H-1185	242jag	edejagred	negative	male	12-39	1	1	secondary	other	<=2	0	0	0	1	1	1	1	1	0	0	1	1	0	1	0	< 1 hour	0	regularly_always	1	no	0	private_land	1307-1401	1	0	1
RVF17H-1001	242jag	edejagred	negative	male	12-39	0	1	secondary	farmwork	2.1-8	0	1	0	1	0	1	0	1	1	1	1	1	1	1	1	Half-day	1	regularly_always	1	no	0	private_land	1307-1401	1	0	1
RVF17H-1183	242jag	edejagred	negative	male	40-49	1	1	FET-higher education	farmwork	>=17.1	0	0	0	1	1	1	1	1	1	1	1	1	0	1	0	Half-day	1	never_rarely_sometimes	1	no	0	private_land	1307-1401	1	0	1
RVF17H-0528	246bul	buldea	negative	male	40-49	0	1	FET-higher education	farmwork	>=17.1	1	0	0	1	0	1	1	0	0	0	0	1	0	0	1	Half-day	0	regularly_always	1	yes	1	private_land	>=1402	0	0	1
RVF17H-0189	248jag	edejagred	negative	male						>=17.1	1	1	1	1	0	1	1	0	1	1	1	1	1	1	0					no	1	private_land	>=1402	1	0	1
RVF17H-0193	248jag	edejagred	negative	male						2.1-8	0	1	0	1	1	1	1	1	1	1	1	1	1	1	1					no	0	private_land	>=1402	1	0	1
RVF17H-1162	248jag	edejagred	negative	female						>=17.1	0	1	0	0	0	0	0	0	1	1	1	0	0	0	0					no	0	private_land		1	0	1
RVF17H-1400	249kim	barkim	negative	male	12-39	0	1	primary	farmwork	<=2	1	1	0	1	0	1	1	1	1	1	1	1	1	1	1	Entire-day	0	regularly_always	0	no	0	communal_land	<=1235	0	0	1
RVF17H-1399	249kim	barkim	negative	male		0	1	primary	farmwork	8.1-17	1	0	0	1	0	1	0	0	0	1	1	0	0	0	0	Entire-day	0	regularly_always	0	no	0	communal_land	<=1235	0	0	1
RVF17H-0477	250phi	phi	negative	male	12-39	0	1	secondary	farmwork	>=17.1	1	1	0	1	0	1	1	1	1	1	1	1	1	1	0	Half-day	1	regularly_always	0	no	1	private_land	<=1235	1	0	1
RVF17H-1233	250phi	phi	negative	male	40-49	0	1	primary	farmwork	<=2	1	1	1	1	0	1	1	1	1	0	1	1	1	1	1	Entire-day	0	never_rarely_sometimes	1	yes	0	private_land	1236-1306	1	0	1
RVF17H-1172	255tro	trosmi	negative	male	50-59	0	1	primary	farmwork	<=2	1	1	0	1	1	1	0	1	1	0	0	0	0	0	0	Entire-day	0	regularly_always	0	no	0	private_land	>=1402	1	1	1
RVF17H-1166	255tro	trosmi	negative	female	>=60	1	1	FET-higher education	farmwork	8.1-17	0	0	0	1	0	1	1	0	0	0	1	1	0	0	0	Half-day	0	never_rarely_sometimes	0	yes	1	private_land	>=1402	1	1	1
RVF17H-1173	255tro	trosmi	negative	male	12-39	1	1	FET-higher education	farmwork	8.1-17	1	1	0	1	0	1	1	0	0	0	1	1	1	0	1	Entire-day	0	regularly_always	1	no	1	private_land	>=1402	1	1	1
RVF17H-0656	257blo	blo	negative	male	12-39	1	1	FET-higher education	farmwork	8.1-17	1	1	0	0	0	0	1	0	0	1	1	0	0	1	0	< 1 hour	0	never_rarely_sometimes	0	no	0	private_land		1	0	1
RVF17H-0595	262bar	barkim	negative	male	50-59	1	1	none	farmwork	>=17.1	0	1	0	1	1	1	1	1	1	1	1	1	1	1	1	Half-day	1	regularly_always	1	yes	1	communal_land	1236-1306	0	1	0
RVF17H-0207	263phi	phi	negative	male	12-39	0	1	primary	farmwork	8.1-17	1	1	0	1	1	1	1	1	1	1	1	1	1	1	0	Half-day	1	regularly_always	1	no	0	private_land	>=1402	1	0	1
RVF17H-1095	264ede	edejagred	negative	male	50-59	0	0	primary	farmwork	>=17.1	1	1	0	0	1	0	1	0	0	1	1	1	0	0	0	Entire-day	0	regularly_always	1	no	0	private_land	>=1402	1	0	1
RVF17H-1098	264ede	edejagred	negative	male	12-39	0	1	secondary	farmwork	2.1-8	1	1	0	1	1	1	1	1	1	1	1	1	1	1	1	< 1 hour	0	regularly_always	1	no	0	private_land	>=1402	1	0	1
RVF17H-1194	267bos	bosher	negative	male	50-59	0	0	none	farmwork	>=17.1	1	1	0	1	1	1	1	1	1	1	1	1	1	1	1	Half-day	0	regularly_always	1	yes	1	private_land	1307-1401	1	0	1
RVF17H-0424	267bos	bosher	negative	male	12-39	0	1	primary	farmwork	>=17.1	1	1	0	1	1	1	1	1	1	1	1	1	1	1	1	Half-day	1	regularly_always	0	no	0	private_land	1307-1401	1	0	1
RVF17H-1272	268blo	blo	negative	female	40-49	1	1	secondary	farmwork	8.1-17	0	0	0	1	0	1	0	1	1	1	0	0	0	0	0	Entire-day	1	never_rarely_sometimes	1	no	0	communal_land		1	1	0
RVF17H-0371	275bos	bosher	negative	female	12-39	1	1	FET-higher education	farmwork	<=2	1	1	0	1	1	1	1	1	1	1	1	1	1	1	1	Entire-day	1	never_rarely_sometimes	1	yes	1	private_land	1307-1401	1	0	1
RVF17H-1157	275bos	bosher	negative	male	12-39	0	1	secondary	farmwork	8.1-17	1	1	0	1	1	1	1	1	1	1	1	1	1	1	1	Entire-day	0	regularly_always	1	no	0	private_land	1307-1401	1	0	1
RVF17H-0372	275bos	bosher	negative	male	50-59	0	1	primary	farmwork	2.1-8	1	1	0	1	0	1	1	1	1	1	1	1	1	1	1	Entire-day	0	never_rarely_sometimes	1	no	0	private_land	1307-1401	1	0	1
RVF17H-1189	279blo	blo	negative	male	12-39	0	1	primary	farmwork	8.1-17	1	0	0	1	1	1	1	1	1	1	0	1	1	1	1	Entire-day	0	regularly_always	0	yes	0	private_land	1307-1401	0	0	1
RVF17H-1191	279blo	blo	negative	male	12-39	1	1	FET-higher education	farmwork	2.1-8	0	0	0	1	1	1	0	1	0	0	1	1	1	0	1	Half-day	1	never_rarely_sometimes	1	no	0	private_land	>=1402	0	0	1
RVF17H-0091	279blo	blo	positive	male	40-49	0	1	secondary	farmwork	8.1-17	1	0	0	1	1	1	1	1	1	1	1	1	1	1	1	Half-day	0	regularly_always	1	no	0	private_land	>=1402	0	0	1
RVF17H-0604	280kim	barkim	negative	male	>=60	0	1	primary	farmwork	8.1-17	1	1	0	1	0	1	1	0	0	1	0	0	1	0	1	Entire-day	0	never_rarely_sometimes	0	yes	0	communal_land	1236-1306	1	1	1
RVF17H-1202	281her	bosher	negative	male	12-39	0	1	secondary	farmwork	<=2	0	1	0	1	0	1	1	1	1	0	1	1	1	1	1	Half-day	1	never_rarely_sometimes	1	yes	0	private_land	1307-1401	1	0	0
RVF17H-1203	281her	bosher	negative	male	12-39	0	1	FET-higher education	farmwork	<=2	0	1	0	0	0	0	0	0	0	1	0	0	0	1	0	Entire-day	0	never_rarely_sometimes	0	no	0	private_land	1236-1306	1	0	0
RVF17H-1058	282ede	edejagred	negative	male	12-39	0	1	primary	farmwork	2.1-8	1	1	0	1	0	1	1	0	1	1	1	0	0	0	1	Entire-day	0	regularly_always	1	no	1	private_land	>=1402	1	0	1
RVF17H-1205	283pet	pet	negative	female	12-39	1	1	FET-higher education	other	<=2	1	1	1	1	0	1	0	1	1	1	1	1	1	0	0	Half-day	1	never_rarely_sometimes	0	no	0	private_land	1307-1401	1	1	1
RVF17H-1085	284pet	pet	negative	male	12-39	0	1	primary	other	<=2	1	1	0	0	1	0	0	0	1	1	0	0	0	1	0	Half-day	0	regularly_always	0	no	0	private_land	1307-1401	1	0	1
RVF17H-1080	284pet	pet	negative	female	>=60	1	1	FET-higher education	farmwork	<=2	0	0	0	0	0	0	0	0	1	1	1	1	0	1	0	Half-day	1	never_rarely_sometimes	1	no	1	private_land	1307-1401	1	0	1
RVF17H-1081	284pet	pet	negative	female	12-39	1	1	FET-higher education	farmwork	<=2	1	1	0	1	1	1	1	1	1	1	1	1	1	1	1	Entire-day	1	never_rarely_sometimes	1	yes	1	private_land	1307-1401	1	0	1
RVF17H-1082	284pet	pet	negative	male	12-39	1	1	FET-higher education	farmwork	<=2	0	0	0	1	1	1	1	1	1	1	1	1	1	1	1	Half-day	0	never_rarely_sometimes	1	no	0	private_land	1307-1401	1	0	1
RVF17H-1083	284pet	pet	positive	male	40-49	0	1	primary	farmwork	2.1-8	1	1	0	1	1	1	1	0	1	1	0	1	1	1	1	Entire-day	0	regularly_always	1	no	1	private_land	1307-1401	1	0	1
RVF17H-1084	284pet	pet	negative	male	12-39	0	1	primary	farmwork	<=2	1	1	0	0	1	0	0	0	0	0	0	0	0	1	1	Half-day	0	regularly_always	0	no	0	private_land	1307-1401	1	0	1
RVF17H-0282	285jag	edejagred	negative	male	12-39	1	1	secondary	farmwork	>=17.1	0	1	0	1	0	1	1	1	1	0	1	0	0	1	0	Half-day	1	never_rarely_sometimes	1	no	0	private_land	>=1402	1	1	1
RVF17H-0283	285jag	edejagred	negative	male	12-39	0	1	FET-higher education	farmwork	2.1-8	0	1	0	1	0	1	1	1	1	1	1	1	1	1	1	Half-day	1	regularly_always	0	no	0	private_land	>=1402	1	1	1
RVF17H-0280	285jag	edejagred	negative	male	40-49	1	1	FET-higher education	farmwork	>=17.1	1	0	1	0	0	0	0	0	0	0	0	0	0	0	0	Half-day	1	never_rarely_sometimes	1	no	0	private_land	1307-1401	1	1	1
RVF17H-0466	288phi	phi	negative	male	40-49	1	1	FET-higher education	farmwork	>=17.1	1	1	1	1	0	1	1	1	1	1	1	1	1	1	1	Entire-day	1	never_rarely_sometimes	1	no	0	private_land	<=1235	1	0	0
RVF17H-0465	288phi	phi	negative	male	12-39	1	1	secondary	farmwork	8.1-17	1	1	1	1	1	1	1	1	1	1	1	1	1	1	0	Entire-day	0	never_rarely_sometimes	0	no	0	private_land	1236-1306	1	0	0
RVF17H-1505	291jak	kofjak	negative	male	50-59	1	1	FET-higher education	farmwork	2.1-8	0	0	0	1	1	1	1	1	1	0	0	0	0	1	0	< 1 hour	0	regularly_always	0	no	0	private_land	1236-1306	1	1	1
RVF17H-0574	295jak	kofjak	negative	female	>=60	1	1	FET-higher education	farmwork	8.1-17	1	0	0	0	0	0	0	0	0	0	0	0	0	0	0	< 1 hour	0	never_rarely_sometimes	0	yes	1		<=1235
RVF17H-0576	295jak	kofjak	negative	male	12-39	1	1	none	farmwork	>=17.1	1	0	0	1	1	1	0	1	1	1	1	1	0	1	1	< 1 hour	0	never_rarely_sometimes	0	no	0		<=1235
RVF17H-1252	296bar	barkim	negative	male	12-39	1	1	primary	farmwork	<=2	1	1	0	0	1	0	1	0	0	1	1	0	0	1	1	Entire-day	0	regularly_always	0	no	0	private_land	<=1235	1	1	1
RVF17H-0579	296bar	barkim	negative	male	12-39	1	1	FET-higher education	farmwork	>=17.1	1	1	0	1	1	1	1	1	1	1	1	1	1	1	1	Half-day	1	never_rarely_sometimes	1	no	0	private_land	<=1235	1	1	1
RVF17H-1052	297blo	blo	negative	male	12-39	0	1	secondary	farmwork	<=2	1	0	0	0	0	0	0	1	1	0	1	0	0	0	1	< 1 hour	0	never_rarely_sometimes	1	no	1	private_land	1307-1401	0	0	1
RVF17H-0643	297blo	blo	negative	male	12-39	0	0	primary	farmwork	8.1-17	0	1	0	0	0	0	1	1	0	0	0	0	0	1	1	Half-day	0	regularly_always	1	yes	1	private_land	>=1402	0	0	1
RVF17H-1049	297blo	blo	negative	male	12-39	0	1	primary	farmwork	<=2	1	0	0	0	0	0	0	0	0	0	1	0	0	0	0	Half-day	0	never_rarely_sometimes	0	no	0	private_land	>=1402	0	0	1
RVF17H-1050	297blo	blo	negative	male	12-39	0	0	secondary	farmwork	<=2	1	1	0	1	1	1	1	1	0	0	1	1	0	1	1	< 1 hour	0	never_rarely_sometimes	0	no	0	private_land	>=1402	0	0	1
RVF17H-1053	297blo	blo	negative	male	12-39	0	1	secondary	farmwork	<=2	1	0	0	1	1	1	0	0	1	1	1	0	0	1	1	Half-day	1	regularly_always	1	yes	1	private_land	1307-1401	0	0	1
RVF17H-1126	299bra	bra	positive	male	50-59	0	1	primary	farmwork	>=17.1	1	1	0	1	0	1	1	0	0	1	0	1	1	1	1	Half-day	0	never_rarely_sometimes	0	no	0	private_land	1307-1401	1	0	1
RVF17H-1128	299bra	bra	negative	male						>=17.1	1	1	0	1	0	1	0	1	1	1	1	1	1	1	0					no	0		1307-1401
RVF17H-1026	300blo	blo	negative	male	12-39	1	1	FET-higher education	farmwork	<=2	1	1	0	1	1	1	1	1	1	0	0	1	0	1	0	Entire-day	0	regularly_always	0	no	0	private_land	1307-1401	1	0	1
RVF17H-0041	300blo	blo	negative	male	12-39	0	0	FET-higher education	farmwork	2.1-8	1	1	0	1	0	1	0	1	1	0	1	0	0	1	1	Entire-day	0	regularly_always	1	no	0	private_land	1307-1401	1	0	1
RVF17H-0042	300blo	blo	negative	male		0	1	primary	farmwork	2.1-8	1	1	0	1	1	1	1	1	1	0	0	0	0	0	0	Half-day	1	never_rarely_sometimes	1	no	0	private_land	1307-1401	1	0	1
RVF17H-1217	301jak	kofjak	negative	male	12-39	0	0	secondary	farmwork	8.1-17	1	1	0	1	1	1	1	1	1	0	1	0	1	1	1	Entire-day	0	never_rarely_sometimes	1	no	0	private_land	<=1235	1	1	1
RVF17H-0346	301jak	kofjak	negative	male	12-39	1	1	FET-higher education	farmwork	>=17.1	1	1	0	1	1	1	1	1	1	1	1	1	1	1	1	Half-day	0	never_rarely_sometimes	1	no	0	private_land	<=1235	1	1	1
RVF17H-1119	302tro	trosmi	negative	male	12-39	1	1	secondary	farmwork	2.1-8	1	1	0	1	1	1	1	1	1	1	1	1	1	1	1	Half-day	0	never_rarely_sometimes	1	no	1	private_land	>=1402	1	0	1
RVF17H-1117	302tro	trosmi	negative	male	12-39	0	1	secondary	farmwork	2.1-8	1	1	0	1	0	1	0	1	1	1	0	1	1	1	0	Entire-day	0	regularly_always	0	no	0	private_land	>=1402	1	0	1
RVF17H-0698	302tro	trosmi	negative	male	>=60	1	1	FET-higher education	farmwork	2.1-8	1	1	0	1	1	1	0	1	1	1	1	1	1	1	0	Half-day	1	never_rarely_sometimes	1	no	1	private_land	>=1402	1	0	1
RVF17H-0699	302tro	trosmi	negative	male	50-59	1	1	primary	farmwork	>=17.1	1	0	0	1	1	1	1	1	1	0	1	0	0	1	0	Half-day	0	regularly_always	1	no	1	private_land	>=1402	1	0	1
RVF17H-1118	302tro	trosmi	negative	male	40-49	0	1	primary	farmwork	2.1-8	1	1	0	1	1	1	1	1	1	1	1	1	1	1	0	Entire-day	0	regularly_always	1	no	1	private_land	>=1402	1	0	1
RVF17H-0584	303bar	barkim	negative	male	40-49	0	1	none	farmwork	2.1-8	1	1	0	1	0	1	1	1	1	1	1	1	0	1	1	Half-day	0	never_rarely_sometimes	1	no	0	private_land	<=1235	1	0	1
RVF17H-0686	304ede	edejagred	negative	female	40-49	1	1	FET-higher education	farmwork	>=17.1	1	1	0	1	0	1	1	0	1	1	1	1	1	1	0	Entire-day	1	regularly_always	1	no	1	private_land	>=1402	0	0	0
RVF17H-1271	307jak	kofjak	negative	female	12-39	1	1	FET-higher education	other	2.1-8	0	0	0	1	1	1	1	1	1	1	1	1	1	1	1	Entire-day	0	never_rarely_sometimes	1	yes	1	private_land	<=1235	1	1	0
RVF17H-0586	314bar	barkim	negative	male	12-39	0	1	secondary	farmwork	<=2	0	0	0	1	1	1	0	1	0	0	0	0	1	0	1	Half-day	0	never_rarely_sometimes	0	no	0	communal_land	<=1235	0	1	0
RVF17H-0266	317phi	phi	negative	male						>=17.1	1	1	1	1	0	1	1	0	1	0	1	1	0	1	1					no	0	private_land	1307-1401	1	1	1
RVF17H-1177	317phi	phi	negative	male	40-49	0	1	none	farmwork	<=2	1	1	0	1	1	1	1	1	1	1	1	0	0	1	0	< 1 hour	0	never_rarely_sometimes	0	yes	0	private_land	1307-1401	1	1	1
RVF17H-1174	317phi	phi	negative	male	40-49	0	1	primary	farmwork	<=2	1	1	0	1	1	1	0	1	1	0	1	1	0	0	0	< 1 hour	0	never_rarely_sometimes	1	no	0	private_land	1307-1401	1	1	1
RVF17H-0264	317phi	phi	negative	male						2.1-8	1	1	0	1	0	1	1	1	1	1	1	1	1	1	1					no	0	private_land	>=1402	1	1	1
RVF17H-1176	317phi	phi	negative	male	40-49	0	1	primary	farmwork	<=2	1	1	1	1	1	1	1	1	1	1	1	1	1	1	0	Entire-day	0	regularly_always	1	no	0	private_land	1307-1401	1	1	1
RVF17H-0261	317phi	phi	negative	female						>=17.1	1	1	0	1	0	1	1	0	1	1	1	1	1	1	0					no	0	private_land	1307-1401	1	1	1
RVF17H-0262	317phi	phi	negative	male						2.1-8	1	1	1	1	1	1	1	1	1	1	1	1	1	1	0					no	1	private_land	>=1402	1	1	1
RVF17H-1159	319tro	trosmi	negative	male	12-39	0	1	primary	farmwork	2.1-8	1	1	0	1	1	1	0	1	1	1	1	1	1	1	1	Entire-day	0	regularly_always	1	no	0	private_land	>=1402	1	0	1
RVF17H-1158	319tro	trosmi	negative	male	12-39	0	1	FET-higher education	farmwork	8.1-17	1	1	0	1	1	1	1	1	1	1	1	1	1	1	1	Half-day	0	regularly_always	1	no	1	private_land	1307-1401	1	0	1
RVF17H-1160	319tro	trosmi	negative	male	12-39	0	0	secondary	farmwork	<=2	1	1	0	1	1	1	1	1	1	1	1	1	0	1	1	Entire-day	0	regularly_always	0	no	0	private_land	1307-1401	1	0	1
RVF17H-1161	319tro	trosmi	negative	male	12-39	0	1	secondary	farmwork	<=2	1	1	0	1	0	1	1	1	1	1	0	1	1	1	1	Entire-day	0	regularly_always	0	no	0	private_land	1307-1401	1	0	1
RVF17H-0301	320fau	fau	negative	male	12-39	0	1	primary	farmwork	2.1-8	1	1	0	1	1	1	1	1	1	0	1	0	1	1	1	Entire-day	1	regularly_always	0	no	0	private_land	1236-1306	1	0	1
RVF17H-0298	320fau	fau	negative	male	40-49	0	1	primary	farmwork	8.1-17	1	1	0	1	1	1	1	1	1	0	1	1	1	1	1	Entire-day	1	never_rarely_sometimes	1	no	0	private_land	1236-1306	1	0	1
RVF17H-0299	320fau	fau	negative	male	12-39	0	1	secondary	farmwork	2.1-8	1	1	0	1	1	1	1	1	1	1	1	1	1	1	0	Half-day	0	regularly_always	1	no	0	private_land	1236-1306	1	0	1
RVF17H-0297	320fau	fau	negative	male	50-59	1	1	FET-higher education	farmwork	>=17.1	1	1	1	1	1	1	1	1	1	1	1	1	1	1	1	Half-day	1	never_rarely_sometimes	1	no	1	private_land	1236-1306	1	0	1
RVF17H-1204	320fau	fau	negative	male	12-39	0	1	primary	farmwork	<=2	1	1	1	1	1	1	1	1	1	0	1	1	1	1	1	Entire-day	1	never_rarely_sometimes	0	no	1	private_land	1236-1306	1	0	1
RVF17H-1077	321hop	luchop	negative	male	>=60	1	1	FET-higher education	farmwork	>=17.1	0	0	0	1	0	1	1	0	1	1	1	1	1	0	1	Half-day	1	never_rarely_sometimes	1	yes	1	private_land	<=1235	1	0	1
RVF17H-0627	321hop	luchop	negative	male	50-59	1	1	none	farmwork	>=17.1	1	1	1	1	1	1	1	1	1	1	1	1	1	1	1	Entire-day	0	regularly_always	0	no	0	private_land	<=1235	1	0	1
RVF17H-0625	321hop	luchop	negative	male	12-39	1	1	primary	farmwork	8.1-17	1	1	1	1	1	1	1	0	1	1	1	1	0	1	1	Entire-day	0	regularly_always	1	no	0	private_land	<=1235	1	0	1
RVF17H-0626	321hop	luchop	negative	male	12-39	0	1	primary	farmwork	2.1-8	1	1	0	1	0	1	1	0	1	1	1	1	1	1	1	Half-day	1	never_rarely_sometimes	1	no	0	private_land	<=1235	1	0	1
RVF17H-1211	322bar	barkim	negative	male	12-39	0	1	primary	other	8.1-17	0	0	0	1	0	1	0	1	0	0	0	0	0	1	1	< 1 hour	0	never_rarely_sometimes	0	no	0	communal_land	<=1235	0	1	0
RVF17H-1209	322bar	barkim	negative	female	12-39	1	1	secondary	other	>=17.1	0	0	0	1	1	1	1	1	1	0	0	0	0	0	0	< 1 hour	0	never_rarely_sometimes	0	no	1	communal_land	<=1235	0	1	0
RVF17H-1210	322bar	barkim	negative	male	12-39	0	1	FET-higher education	other	>=17.1	0	0	0	1	1	1	1	1	1	1	1	1	1	1	1	< 1 hour	0	never_rarely_sometimes	0	no	0	communal_land	<=1235	0	1	0
RVF17H-0441	325bos	bosher	negative	male	12-39	0	1	secondary	farmwork	2.1-8	0	1	0	1	1	1	1	1	1	1	1	1	1	1	1	Half-day	1	never_rarely_sometimes	1	no	0	private_land	1307-1401	0	0	1
RVF17H-0443	326bos	bosher	negative	male	12-39	0	0	primary	farmwork	8.1-17	1	0	1	1	0	1	1	1	1	0	1	0	0	1	1	Half-day	0	regularly_always	1	no	0	private_land	1307-1401	0	0	1
RVF17H-1227	329hop	luchop	negative	male	50-59	0	1	primary	farmwork	8.1-17	0	1	0	1	1	1	1	1	1	1	1	0	0	1	0	< 1 hour	0	never_rarely_sometimes	1	yes	0		<=1235
RVF17H-1228	329hop	luchop	negative	male	12-39	0	1	primary	farmwork	<=2	0	1	0	1	0	1	1	0	1	1	0	1	1	0	0	Half-day	0	regularly_always	0	no	0		<=1235
RVF17H-1220	331fau	fau	positive	male	>=60	0	1	none	farmwork	>=17.1	0	0	0	1	1	1	0	1	1	1	1	1	1	1	0	Entire-day	0	regularly_always	1	yes	0	private_land	1236-1306	1	0	1
RVF17H-1219	331fau	fau	negative	male	50-59	1	1	none	farmwork	>=17.1	1	1	0	1	1	1	1	1	1	1	1	1	0	1	1	< 1 hour	0	never_rarely_sometimes	0	yes	0	private_land	1236-1306	1	0	1
RVF17H-1042	335blo	blo	negative	female	50-59	1	1	FET-higher education	farmwork	>=17.1	0	1	1	1	0	1	1	0	1	0	1	1	0	1	0	< 1 hour	0	regularly_always	1	no	1	private_land	1307-1401	1	0	0
RVF17H-0801	335blo	blo	negative	male						>=17.1	1	0	0	1	1	1	1	1	1	1	1	1	1	1	1					no	0	private_land	1307-1401	1	0	0
RVF17H-0057	337blo	blo	negative	male	40-49	0	1	none	farmwork	8.1-17	0	1	0	1	1	1	1	1	0	0	1	0	0	1	1	Entire-day	0	never_rarely_sometimes	0	no	0	private_land	>=1402	1	0	0
RVF17H-1234	339her	bosher	negative	male	12-39	0	1	secondary	farmwork	<=2	1	1	0	1	1	1	1	0	0	1	1	0	0	1	1	Half-day	0	regularly_always	1	no	1	private_land	<=1235	1	0	1
RVF17H-1092	343ede	edejagred	negative	male	12-39	0	1	FET-higher education	farmwork	<=2	0	0	0	1	1	1	0	1	1	0	1	1	1	1	1	Half-day	0	never_rarely_sometimes	1	no	0	private_land	1236-1306	1	0	0
RVF17H-0085	343ede	edejagred	negative	male	40-49	0	1	primary	farmwork	>=17.1	1	1	0	1	1	1	1	1	1	1	1	1	1	1	1	Half-day	0	never_rarely_sometimes	1	no	0	private_land	1236-1306	1	0	0
RVF17H-0650	005pet	pet	negative	male	12-39	0	1	secondary	farmwork	2.1-8	1	0	0	1	1	1	1	1	1	1	1	1	1	1	1	Entire-day	0	never_rarely_sometimes	1	no	0	private_land	1236-1306	0	0	1
RVF17H-0649	005pet	pet	positive	male	50-59	1	1	FET-higher education	farmwork	2.1-8	1	0	0	1	1	1	1	1	1	1	1	1	1	1	1	Half-day	1	never_rarely_sometimes	1	no	0	private_land	1236-1306	0	0	1
RVF17H-0651	005pet	pet	negative	male	40-49	1	1	secondary	farmwork	2.1-8	1	0	0	1	0	1	1	0	1	0	0	0	0	0	0	< 1 hour	0	regularly_always	1	no	0	private_land	1307-1401	0	0	1
RVF17H-1088	006bft	blo	negative	male	40-49	1	1	FET-higher education	farmwork	>=17.1	0	0	0	1	0	1	1	1	1	1	1	1	1	1	1	< 1 hour	0	never_rarely_sometimes	1	no	0	private_land	1236-1306	0	0	1
RVF17H-0015	006bft	blo	negative	male	50-59	0	1	primary	farmwork	>=17.1	1	0	0	1	1	1	1	1	1	1	1	1	1	1	1	Half-day	1	regularly_always	0	no	0	private_land	<=1235	0	0	1
RVF17H-1089	006bft	blo	negative	male	12-39	0	0	secondary	farmwork	2.1-8	1	0	0	1	0	1	0	0	0	0	1	1	0	0	0	Half-day	0	regularly_always	1	no	0	private_land	1236-1306	0	0	1
RVF17H-0018	007luc	luchop	positive	male	50-59	1	0	FET-higher education	farmwork	>=17.1	1	1	0	1	1	1	1	1	1	1	1	1	0	0	0	< 1 hour	1	never_rarely_sometimes	0	no	1	private_land	1236-1306	1	0	1
RVF17H-0017	007luc	luchop	negative	male	12-39	0	1	primary	farmwork	2.1-8	1	1	0	1	1	1	1	1	1	0	0	1	1	0	1	Entire-day	0	never_rarely_sometimes	0	no	0	private_land	1236-1306	1	0	1
RVF17H-0019	007luc	luchop	negative	male	12-39	0	0	secondary	farmwork	8.1-17	1	1	0	1	1	1	1	1	1	1	1	1	1	1	1	Half-day	0	regularly_always	0	no	0	private_land	<=1235	1	0	1
RVF17H-1073	008opp	kofjak	negative	male	>=60	1	1	primary	farmwork	8.1-17	0	0	0	1	0	1	1	1	1	1	1	1	0	1	0	Half-day	0	never_rarely_sometimes	0	yes	0	communal_land	1236-1306	1	0	1
RVF17H-0033	008opp	kofjak	negative	female	>=60	1	1	primary		>=17.1				0	0	0	1	0	0	0	0	0	0	0	0	< 1 hour	0	never_rarely_sometimes	0	no			<=1235
RVF17H-1131	009dea	buldea	negative	male	12-39	0	1	secondary	farmwork	<=2	1	1	1	1	1	1	1	1	1	1	1	1	0	1	0	Half-day	0	regularly_always	0	no	0	private_land	1236-1306	1	0	1
RVF17H-1129	009dea	buldea	negative	male	12-39	1	1	FET-higher education	farmwork	>=17.1	0	0	0	1	1	1	1	1	1	1	1	1	1	1	1	Half-day	1	never_rarely_sometimes	1	no	1	private_land	1307-1401	1	0	1
RVF17H-0894	011pet	pet	negative	male	12-39	0	1	FET-higher education	farmwork	2.1-8	1	1	1	1	1	1	1	1	1	1	1	1	1	1	1	Half-day	0	never_rarely_sometimes	1	no	0	private_land	1236-1306	1	0	1
RVF17H-0897	012red	edejagred	negative	male	50-59	0	1	primary	farmwork	>=17.1	1	1	0	1	1	1	0	1	1	1	1	1	1	1	1	Entire-day	1	regularly_always	1	yes	0	private_land	>=1402	1	0	1
RVF17H-0451	015kim	barkim	negative	male	12-39	0	1	primary	farmwork	2.1-8	0	1	0	1	0	1	1	1	0	1	1	1	1	1	1	Entire-day	0	regularly_always	0	no	0		<=1235

## Sheet: cattle
Animal_ID	result_CCHF_SER_cattle_f	farm_id_clus_cut	district_f	sexc	agegroupc	breedgroupc2_f	cattle_born_onfarm	month_f	total_tick_count_cattle_f3	f14sizefarm_f_new_group	altitude_de	f1domorwildlife_fc	f2communalorprivate_fc	f17industryprivate_f_new2	f18production_name_f_new2	f13export_f_new_f	f20slaughter_f_new	f6night_cattle_name_f_new_f3	f10rotategrazing_fc	f8otherfarmcontact_fc	f4mixcattle_f_new_f	f22biosecquarantine_f_new	f12newprotocoldip_fc
RVF17C-1559	positive	001bos	Boshof	Female	>4y	landrace	1	7	Ticks found	>3000ha	1236-1306	Domestic	Private	Meat	Commercial	0	0	Veld	Yes	No	1	0	Yes
RVF17C-1553	positive	001bos	Boshof	Female	>4y	landrace	1	7	Ticks found	>3000ha	1236-1306	Domestic	Private	Meat	Commercial	0	0	Veld	Yes	No	1	0	Yes
RVF17C-1555	positive	001bos	Boshof	Female	>4y	landrace	1	7	Zero	>3000ha	1236-1306	Domestic	Private	Meat	Commercial	0	0	Veld	Yes	No	1	0	Yes
RVF17C-1552	positive	001bos	Boshof	Female	>4y	landrace	1	7	Ticks found	>3000ha	1236-1306	Domestic	Private	Meat	Commercial	0	0	Veld	Yes	No	1	0	Yes
RVF17C-1558	positive	001bos	Boshof	Female	>4y	landrace	1	7	Zero	>3000ha	1236-1306	Domestic	Private	Meat	Commercial	0	0	Veld	Yes	No	1	0	Yes
RVF17C-1551	positive	001bos	Boshof	Female	>4y	landrace	1	7	Ticks found	>3000ha	1236-1306	Domestic	Private	Meat	Commercial	0	0	Veld	Yes	No	1	0	Yes
RVF17C-1557	positive	001bos	Boshof	Female	>4y	landrace	1	7	Ticks found	>3000ha	1236-1306	Domestic	Private	Meat	Commercial	0	0	Veld	Yes	No	1	0	Yes
RVF17C-1556	positive	001bos	Boshof	Female	>4y	landrace	1	7	Ticks found	>3000ha	1236-1306	Domestic	Private	Meat	Commercial	0	0	Veld	Yes	No	1	0	Yes
RVF17C-1742	negative	004pet	Petrusburg	Male	<2y	exotic	1	9	Zero	>3000ha	1307-1401	Domestic	Private	Meat	Feedlot	0	0	Veld	Yes	Yes	1		No
RVF17C-1740	negative	004pet	Petrusburg	Male	<2y	exotic	1	9	Zero	>3000ha	1307-1401	Domestic	Private	Meat	Feedlot	0	0	Veld	Yes	Yes	1		No
RVF17C-1739	negative	004pet	Petrusburg	Male	<2y	exotic	1	9	Zero	>3000ha	1307-1401	Domestic	Private	Meat	Feedlot	0	0	Veld	Yes	Yes	1		No
RVF17C-1741	negative	004pet	Petrusburg	Male	<2y	exotic	1	9	Zero	>3000ha	1307-1401	Domestic	Private	Meat	Feedlot	0	0	Veld	Yes	Yes	1		No
RVF17C-1743	negative	004pet	Petrusburg	Male	<2y	exotic	1	9	Zero	>3000ha	1307-1401	Domestic	Private	Meat	Feedlot	0	0	Veld	Yes	Yes	1		No
RVF17C-1747	positive	004pet	Petrusburg	Male	<2y	exotic	1	9	Zero	>3000ha	1307-1401	Domestic	Private	Meat	Feedlot	0	0	Veld	Yes	Yes	1		No
RVF17C-1746	negative	004pet	Petrusburg	Male	<2y	exotic	1	9	Zero	>3000ha	1307-1401	Domestic	Private	Meat	Feedlot	0	0	Veld	Yes	Yes	1		No
RVF17C-1744	negative	004pet	Petrusburg	Male	<2y	exotic	1	9	Zero	>3000ha	1307-1401	Domestic	Private	Meat	Feedlot	0	0	Veld	Yes	Yes	1		No
RVF17C-1745	negative	004pet	Petrusburg	Male	<2y	exotic	1	9	Zero	>3000ha	1307-1401	Domestic	Private	Meat	Feedlot	0	0	Veld	Yes	Yes	1		No
RVF17C-1431	positive	006bos	Boshof	Female	2-4y	landrace	0	7	Zero	>3000ha	1236-1306	Domestic	Private	Meat	Commercial	0	0	Veld	Yes	No	0	1	Yes
RVF17C-1435	positive	006bos	Boshof	Female	>4y	landrace	0	7	Ticks found	>3000ha	1236-1306	Domestic	Private	Meat	Commercial	0	0	Veld	Yes	No	0	1	Yes
RVF17C-1428	positive	006bos	Boshof	Female	>4y	landrace	0	7	Ticks found	>3000ha	1236-1306	Domestic	Private	Meat	Commercial	0	0	Veld	Yes	No	0	1	Yes
RVF17C-1430	positive	006bos	Boshof	Female	>4y	landrace	0	7	Zero	>3000ha	1236-1306	Domestic	Private	Meat	Commercial	0	0	Veld	Yes	No	0	1	Yes
RVF17C-1433	positive	006bos	Boshof	Female	>4y	landrace	0	7	Zero	>3000ha	1236-1306	Domestic	Private	Meat	Commercial	0	0	Veld	Yes	No	0	1	Yes
RVF17C-1432	positive	006bos	Boshof	Female	>4y	landrace	0	7	Zero	>3000ha	1236-1306	Domestic	Private	Meat	Commercial	0	0	Veld	Yes	No	0	1	Yes
RVF17C-1429	positive	006bos	Boshof	Female	>4y	landrace	0	7	Zero	>3000ha	1236-1306	Domestic	Private	Meat	Commercial	0	0	Veld	Yes	No	0	1	Yes
RVF17C-1434	positive	006bos	Boshof	Female	>4y	landrace	0	7	Ticks found	>3000ha	1236-1306	Domestic	Private	Meat	Commercial	0	0	Veld	Yes	No	0	1	Yes
RVF17C-1436	positive	006bos	Boshof	Female	>4y	landrace	0	7	Ticks found	>3000ha	1236-1306	Domestic	Private	Meat	Commercial	0	0	Veld	Yes	No	0	1	Yes
RVF17C-1406	positive	012ede	Edenburg	Female	>4y	exotic	0	6	Ticks found
RVF17C-1403	positive	012ede	Edenburg	Female	2-4y	exotic	0	6	Ticks found
RVF17C-1404	positive	012ede	Edenburg	Female	2-4y	exotic	0	6	Ticks found
RVF17C-1410	positive	012ede	Edenburg	Female	>4y	exotic	0	6	Ticks found
RVF17C-1405	positive	012ede	Edenburg	Female	>4y	landrace	0	6	Ticks found
RVF17C-1411	positive	012ede	Edenburg	Female	>4y	exotic	0	6	Ticks found
RVF17C-1402	positive	012ede	Edenburg	Female	>4y	exotic	0	6	Ticks found
RVF17C-1407	positive	012ede	Edenburg	Female	2-4y	exotic	0	6	Ticks found
RVF17C-1409	positive	012ede	Edenburg	Female	>4y	exotic	0	6	Ticks found
RVF17C-1522	negative	015blo	Bloemfontein	Male	<2y	landrace	0	7	Ticks found	<400ha		Domestic	Private	Meat	Semi-commercial	0	1	Veld	Yes	Yes	0		No
RVF17C-1520	positive	015blo	Bloemfontein	Male	<2y	landrace	0	7	Zero	<400ha		Domestic	Private	Meat	Semi-commercial	0	1	Veld	Yes	Yes	0		No
RVF17C-1523	negative	015blo	Bloemfontein	Male	2-4y	landrace	0	7	Ticks found	<400ha		Domestic	Private	Meat	Semi-commercial	0	1	Veld	Yes	Yes	0		No
RVF17C-1521	positive	015blo	Bloemfontein	Male	<2y	landrace	0	7	Ticks found	<400ha		Domestic	Private	Meat	Semi-commercial	0	1	Veld	Yes	Yes	0		No
RVF17C-1657	negative	022hop	Hopetown	Female	>4y	exotic	1	8	Ticks found	>3000ha	<=1235	Domestic	Private	Meat	Commercial	0	1		Yes	No	0	1	No
RVF17C-1659	positive	022hop	Hopetown	Female	>4y	exotic	0	8	Ticks found	>3000ha	<=1235	Domestic	Private	Meat	Commercial	0	1		Yes	No	0	1	No
RVF17C-1658	negative	022hop	Hopetown	Female	>4y	exotic	1	8	Ticks found	>3000ha	<=1235	Domestic	Private	Meat	Commercial	0	1		Yes	No	0	1	No
RVF17C-1493	positive	023bul	Bultfontein	Female	>4y	exotic	1	6	Ticks found	400-1000ha	>=1402	Domestic	Private	Dairy	Commercial	1	0	Veld	Yes	No	0	1	No
RVF17C-1494	positive	023bul	Bultfontein	Female	>4y	exotic	1	6	Ticks found	400-1000ha	>=1402	Domestic	Private	Dairy	Commercial	1	0	Veld	Yes	No	0	1	No
RVF17C-1490	positive	023bul	Bultfontein	Female	2-4y	exotic	1	6	Ticks found	400-1000ha	>=1402	Domestic	Private	Dairy	Commercial	1	0	Veld	Yes	No	0	1	No
RVF17C-1496	positive	023bul	Bultfontein	Female	>4y	exotic	1	6	Ticks found	400-1000ha	>=1402	Domestic	Private	Dairy	Commercial	1	0	Veld	Yes	No	0	1	No
RVF17C-1498	positive	023bul	Bultfontein	Female	>4y	exotic	1	6	Ticks found	400-1000ha	>=1402	Domestic	Private	Dairy	Commercial	1	0	Veld	Yes	No	0	1	No
RVF17C-1497	positive	023bul	Bultfontein	Female	>4y	exotic	1	6	Ticks found	400-1000ha	>=1402	Domestic	Private	Dairy	Commercial	1	0	Veld	Yes	No	0	1	No
RVF17C-1492	positive	023bul	Bultfontein	Female	>4y	exotic	1	6	Ticks found	400-1000ha	>=1402	Domestic	Private	Dairy	Commercial	1	0	Veld	Yes	No	0	1	No
RVF17C-1495	positive	023bul	Bultfontein	Female	>4y	exotic	1	6	Ticks found	400-1000ha	>=1402	Domestic	Private	Dairy	Commercial	1	0	Veld	Yes	No	0	1	No
RVF17C-1491	positive	023bul	Bultfontein	Female	>4y	exotic	1	6	Ticks found	400-1000ha	>=1402	Domestic	Private	Dairy	Commercial	1	0	Veld	Yes	No	0	1	No
RVF17C-1342	positive	024kof	Koffiefontein	Female	>4y	exotic	1	6	Ticks found	>3000ha	<=1235	Domestic	Private	Wool	Commercial	1	0	Open kraal	Yes	Yes	0	1	Yes
RVF17C-1335	positive	024kof	Koffiefontein	Male	2-4y	exotic	1	6	Zero	>3000ha	<=1235	Domestic	Private	Wool	Commercial	1	0	Open kraal	Yes	Yes	0	1	Yes
RVF17C-1336	positive	024kof	Koffiefontein	Male	2-4y	exotic	1	6	Zero	>3000ha	<=1235	Domestic	Private	Wool	Commercial	1	0	Open kraal	Yes	Yes	0	1	Yes
RVF17C-1341	negative	024kof	Koffiefontein	Female	2-4y	exotic	1	6	Ticks found	>3000ha	<=1235	Domestic	Private	Wool	Commercial	1	0	Open kraal	Yes	Yes	0	1	Yes
RVF17C-1338	positive	024kof	Koffiefontein	Female	2-4y	exotic	1	6	Ticks found	>3000ha	<=1235	Domestic	Private	Wool	Commercial	1	0	Open kraal	Yes	Yes	0	1	Yes
RVF17C-1337	positive	024kof	Koffiefontein	Female	>4y	exotic	1	6	Ticks found	>3000ha	<=1235	Domestic	Private	Wool	Commercial	1	0	Open kraal	Yes	Yes	0	1	Yes
RVF17C-1340	negative	024kof	Koffiefontein	Female	2-4y	exotic	1	6	Ticks found	>3000ha	<=1235	Domestic	Private	Wool	Commercial	1	0	Open kraal	Yes	Yes	0	1	Yes
RVF17C-1339	positive	024kof	Koffiefontein	Male	2-4y	exotic	1	6	Ticks found	>3000ha	<=1235	Domestic	Private	Wool	Commercial	1	0	Open kraal	Yes	Yes	0	1	Yes
RVF17C-1359	positive	025blo	Bloemfontein	Female	>4y	exotic	1	6	Ticks found	1001-3000ha	>=1402	Domestic	Private	Wool	Commercial	1	1	Veld	Yes	No	1	1	Yes
RVF17C-1356	positive	025blo	Bloemfontein	Female	>4y	exotic	1	6	Ticks found	1001-3000ha	>=1402	Domestic	Private	Wool	Commercial	1	1	Veld	Yes	No	1	1	Yes
RVF17C-1354	positive	025blo	Bloemfontein	Female	>4y	exotic	1	6	Ticks found	1001-3000ha	>=1402	Domestic	Private	Wool	Commercial	1	1	Veld	Yes	No	1	1	Yes
RVF17C-1353	negative	025blo	Bloemfontein	Female	>4y	exotic	1	6	Ticks found	1001-3000ha	>=1402	Domestic	Private	Wool	Commercial	1	1	Veld	Yes	No	1	1	Yes
RVF17C-1351	positive	025blo	Bloemfontein	Female	>4y	landrace	1	6	Ticks found	1001-3000ha	>=1402	Domestic	Private	Wool	Commercial	1	1	Veld	Yes	No	1	1	Yes
RVF17C-1357	positive	025blo	Bloemfontein	Female	>4y	exotic	1	6	Ticks found	1001-3000ha	>=1402	Domestic	Private	Wool	Commercial	1	1	Veld	Yes	No	1	1	Yes
RVF17C-1352	positive	025blo	Bloemfontein	Female	>4y	exotic	1	6	Ticks found	1001-3000ha	>=1402	Domestic	Private	Wool	Commercial	1	1	Veld	Yes	No	1	1	Yes
RVF17C-1355	positive	025blo	Bloemfontein	Female	>4y	exotic	1	6	Ticks found	1001-3000ha	>=1402	Domestic	Private	Wool	Commercial	1	1	Veld	Yes	No	1	1	Yes
RVF17C-1358	positive	025blo	Bloemfontein	Female	>4y	exotic	1	6	Ticks found	1001-3000ha	>=1402	Domestic	Private	Wool	Commercial	1	1	Veld	Yes	No	1	1	Yes
RVF17C-1540	positive	033bos	Boshof	Female	>4y	exotic	1	7	Ticks found	1001-3000ha	1307-1401	Domestic	Private	Meat	Commercial	0	1	Veld	No	No	0		No
RVF17C-1542	positive	033bos	Boshof	Female	>4y	exotic	1	7	Ticks found	1001-3000ha	1307-1401	Domestic	Private	Meat	Commercial	0	1	Veld	No	No	0		No
RVF17C-1543	positive	033bos	Boshof	Female	>4y	exotic	1	7	Zero	1001-3000ha	1307-1401	Domestic	Private	Meat	Commercial	0	1	Veld	No	No	0		No
RVF17C-1538	positive	033bos	Boshof	Female	>4y	exotic	1	7	Ticks found	1001-3000ha	1307-1401	Domestic	Private	Meat	Commercial	0	1	Veld	No	No	0		No
RVF17C-1545	positive	033bos	Boshof	Female	>4y	exotic	1	7	Ticks found	1001-3000ha	1307-1401	Domestic	Private	Meat	Commercial	0	1	Veld	No	No	0		No
RVF17C-1544	negative	033bos	Boshof	Female	<2y	exotic	1	7	Zero	1001-3000ha	1307-1401	Domestic	Private	Meat	Commercial	0	1	Veld	No	No	0		No
RVF17C-1537	positive	033bos	Boshof	Female	>4y	exotic	1	7	Ticks found	1001-3000ha	1307-1401	Domestic	Private	Meat	Commercial	0	1	Veld	No	No	0		No
RVF17C-1539	positive	033bos	Boshof	Female	>4y	exotic	1	7	Ticks found	1001-3000ha	1307-1401	Domestic	Private	Meat	Commercial	0	1	Veld	No	No	0		No
RVF17C-1541	positive	033bos	Boshof	Female	>4y	exotic	1	7	Zero	1001-3000ha	1307-1401	Domestic	Private	Meat	Commercial	0	1	Veld	No	No	0		No
RVF17C-1736	positive	033dea	Dealesville	Female	2-4y	exotic	0	9	Ticks found		1307-1401	Domestic	Private			0		Open kraal	Yes	No	0		No
RVF17C-1734	positive	033dea	Dealesville	Female	2-4y		1	9	Ticks found		1307-1401	Domestic	Private			0		Open kraal	Yes	No	0		No
RVF17C-1731	positive	033dea	Dealesville	Female	2-4y	exotic	0	9	Ticks found		1307-1401	Domestic	Private			0		Open kraal	Yes	No	0		No
RVF17C-1733	positive	033dea	Dealesville	Female	2-4y	exotic	0	9	Ticks found		1307-1401	Domestic	Private			0		Open kraal	Yes	No	0		No
RVF17C-1732	positive	033dea	Dealesville	Female	2-4y	exotic	0	9	Ticks found		1307-1401	Domestic	Private			0		Open kraal	Yes	No	0		No
RVF17C-1735	negative	033dea	Dealesville	Female	2-4y	exotic	0	9	Ticks found		1307-1401	Domestic	Private			0		Open kraal	Yes	No	0		No
RVF17C-1730	positive	033dea	Dealesville	Female	2-4y	exotic	0	9	Ticks found		1307-1401	Domestic	Private			0		Open kraal	Yes	No	0		No
RVF17C-1738	positive	033dea	Dealesville	Female	2-4y	exotic	0	9	Ticks found		1307-1401	Domestic	Private			0		Open kraal	Yes	No	0		No
RVF17C-1737	negative	033dea	Dealesville	Female	2-4y	exotic	0	9	Ticks found		1307-1401	Domestic	Private			0		Open kraal	Yes	No	0		No
RVF17C-1597	positive	034jak	Jakobsdal	Female	>4y	exotic	1	7	Ticks found	<400ha	<=1235	Domestic	Private	Meat	Informal	0	0	Veld	Yes	Yes	0	1	No
RVF17C-1598	negative	034jak	Jakobsdal	Female	<2y	exotic	1	7	Ticks found	<400ha	<=1235	Domestic	Private	Meat	Informal	0	0	Veld	Yes	Yes	0	1	No
RVF17C-1605	negative	034jak	Jakobsdal	Female	<2y	exotic	1	7	Ticks found	<400ha	<=1235	Domestic	Private	Meat	Informal	0	0	Veld	Yes	Yes	0	1	No
RVF17C-0824	positive	034jak	Jakobsdal	Female	>4y	exotic	0	7	Ticks found	<400ha	<=1235	Domestic	Private	Meat	Informal	0	0	Veld	Yes	Yes	0	1	No
RVF17C-1599	positive	034jak	Jakobsdal	Female	>4y	exotic	1	7	Ticks found	<400ha	<=1235	Domestic	Private	Meat	Informal	0	0	Veld	Yes	Yes	0	1	No
RVF17C-1594	negative	034jak	Jakobsdal	Female	2-4y	exotic	1	7	Ticks found	<400ha	<=1235	Domestic	Private	Meat	Informal	0	0	Veld	Yes	Yes	0	1	No
RVF17C-1596	positive	034jak	Jakobsdal	Female	>4y	exotic	1	7	Ticks found	<400ha	<=1235	Domestic	Private	Meat	Informal	0	0	Veld	Yes	Yes	0	1	No
RVF17C-1606	negative	034jak	Jakobsdal	Female	>4y	exotic	1	7	Ticks found	<400ha	<=1235	Domestic	Private	Meat	Informal	0	0	Veld	Yes	Yes	0	1	No
RVF17C-1600	positive	034jak	Jakobsdal	Female	>4y	exotic	1	7	Ticks found	<400ha	<=1235	Domestic	Private	Meat	Informal	0	0	Veld	Yes	Yes	0	1	No
RVF17C-1681	positive	037bra	Brandfort	Female	>4y	landrace	1	8	Ticks found	400-1000ha	1307-1401	Domestic	Private	Meat	Informal	0	1	Open kraal	Yes	Yes	1		No
RVF17C-1684	positive	037bra	Brandfort	Female	>4y	landrace	1	8	Ticks found	400-1000ha	1307-1401	Domestic	Private	Meat	Informal	0	1	Open kraal	Yes	Yes	1		No
RVF17C-1682	positive	037bra	Brandfort	Female	>4y	landrace	1	8	Ticks found	400-1000ha	1307-1401	Domestic	Private	Meat	Informal	0	1	Open kraal	Yes	Yes	1		No
RVF17C-1683	positive	037bra	Brandfort	Female	>4y	landrace	1	8	Ticks found	400-1000ha	1307-1401	Domestic	Private	Meat	Informal	0	1	Open kraal	Yes	Yes	1		No
RVF17C-1676	negative	037bra	Brandfort	Female	2-4y	exotic	1	8	Ticks found	400-1000ha	1307-1401	Domestic	Private	Meat	Informal	0	1	Open kraal	Yes	Yes	1		No
RVF17C-1678	positive	037bra	Brandfort	Female	>4y	landrace	1	8	Ticks found	400-1000ha	1307-1401	Domestic	Private	Meat	Informal	0	1	Open kraal	Yes	Yes	1		No
RVF17C-1679	positive	037bra	Brandfort	Female	>4y	landrace	1	8	Ticks found	400-1000ha	1307-1401	Domestic	Private	Meat	Informal	0	1	Open kraal	Yes	Yes	1		No
RVF17C-1680	positive	037bra	Brandfort	Female	>4y	landrace	1	8	Ticks found	400-1000ha	1307-1401	Domestic	Private	Meat	Informal	0	1	Open kraal	Yes	Yes	1		No
RVF17C-1677	positive	037bra	Brandfort	Female	2-4y	exotic	1	8	Ticks found	400-1000ha	1307-1401	Domestic	Private	Meat	Informal	0	1	Open kraal	Yes	Yes	1		No
RVF17C-1512	positive	038bos	Boshof	Female	<2y	landrace	0	7	Ticks found	<400ha	1236-1306	Domestic	Private	Meat	Commercial	0	0	Veld	Yes	No	1	0	No
RVF17C-1518	positive	038bos	Boshof	Female	<2y	landrace	0	7	Ticks found	<400ha	1236-1306	Domestic	Private	Meat	Commercial	0	0	Veld	Yes	No	1	0	No
RVF17C-1511	positive	038bos	Boshof	Female	<2y	landrace	0	7	Zero	<400ha	1236-1306	Domestic	Private	Meat	Commercial	0	0	Veld	Yes	No	1	0	No
RVF17C-1513	positive	038bos	Boshof	Female	<2y	landrace	0	7	Ticks found	<400ha	1236-1306	Domestic	Private	Meat	Commercial	0	0	Veld	Yes	No	1	0	No
RVF17C-1516	negative	038bos	Boshof	Female	<2y	landrace	0	7	Ticks found	<400ha	1236-1306	Domestic	Private	Meat	Commercial	0	0	Veld	Yes	No	1	0	No
RVF17C-1517	positive	038bos	Boshof	Female	2-4y	landrace	0	7	Ticks found	<400ha	1236-1306	Domestic	Private	Meat	Commercial	0	0	Veld	Yes	No	1	0	No
RVF17C-1514	negative	038bos	Boshof	Male	<2y	landrace	0	7	Ticks found	<400ha	1236-1306	Domestic	Private	Meat	Commercial	0	0	Veld	Yes	No	1	0	No
RVF17C-1519	negative	038bos	Boshof	Female	<2y	landrace	0	7	Ticks found	<400ha	1236-1306	Domestic	Private	Meat	Commercial	0	0	Veld	Yes	No	1	0	No
RVF17C-1515	negative	038bos	Boshof	Female	<2y	landrace	0	7	Ticks found	<400ha	1236-1306	Domestic	Private	Meat	Commercial	0	0	Veld	Yes	No	1	0	No
RVF17C-1190	positive	040kof	Koffiefontein	Male	>4y	landrace	1	5	Ticks found	<400ha	>=1402	Domestic	Communal	Meat	Informal	0	1	Veld	Yes	Yes	0	1	No
RVF17C-1186	positive	040kof	Koffiefontein	Female	>4y	landrace	1	5	Ticks found	<400ha	>=1402	Domestic	Communal	Meat	Informal	0	1	Veld	Yes	Yes	0	1	No
RVF17C-1185	negative	040kof	Koffiefontein	Female	>4y	landrace	1	5	Zero	<400ha	>=1402	Domestic	Communal	Meat	Informal	0	1	Veld	Yes	Yes	0	1	No
RVF17C-1188	positive	040kof	Koffiefontein	Male	>4y	landrace	1	5	Ticks found	<400ha	>=1402	Domestic	Communal	Meat	Informal	0	1	Veld	Yes	Yes	0	1	No
RVF17C-1189	positive	040kof	Koffiefontein	Female	2-4y	landrace	1	5	Ticks found	<400ha	>=1402	Domestic	Communal	Meat	Informal	0	1	Veld	Yes	Yes	0	1	No
RVF17C-1150	negative	040kof	Koffiefontein	Male	<2y	landrace	1	5	Ticks found	<400ha	>=1402	Domestic	Communal	Meat	Informal	0	1	Veld	Yes	Yes	0	1	No
RVF17C-1187	negative	040kof	Koffiefontein	Male	<2y	landrace	1	5	Ticks found	<400ha	>=1402	Domestic	Communal	Meat	Informal	0	1	Veld	Yes	Yes	0	1	No
RVF17C-1833	positive	046jag	Jagersfontein	Female	>4y	exotic	1	9	Zero	400-1000ha	>=1402	Domestic	Private	Meat	Feedlot	0	1	Veld	Yes	No	0		Yes
RVF17C-1829	positive	046jag	Jagersfontein	Female	>4y	exotic	1	9	Ticks found	400-1000ha	>=1402	Domestic	Private	Meat	Feedlot	0	1	Veld	Yes	No	0		Yes
RVF17C-1831	positive	046jag	Jagersfontein	Female	2-4y	exotic	1	9	Zero	400-1000ha	>=1402	Domestic	Private	Meat	Feedlot	0	1	Veld	Yes	No	0		Yes
RVF17C-1800	positive	046jag	Jagersfontein	Female	>4y	exotic	1	9	Zero	400-1000ha	>=1402	Domestic	Private	Meat	Feedlot	0	1	Veld	Yes	No	0		Yes
RVF17C-1832	positive	046jag	Jagersfontein	Female	2-4y	exotic	1	9	Ticks found	400-1000ha	>=1402	Domestic	Private	Meat	Feedlot	0	1	Veld	Yes	No	0		Yes
RVF17C-1830	positive	046jag	Jagersfontein	Female	2-4y	exotic	1	9	Zero	400-1000ha	>=1402	Domestic	Private	Meat	Feedlot	0	1	Veld	Yes	No	0		Yes
RVF17C-1562	positive	053bos	Boshof	Female	2-4y	landrace	1	7	Ticks found
RVF17C-1564	positive	053bos	Boshof	Female	2-4y	landrace	1	7	Ticks found
RVF17C-1563	positive	053bos	Boshof	Female	2-4y	landrace	1	7	Ticks found
RVF17C-1561	positive	053bos	Boshof	Female	2-4y	landrace	1	7	Ticks found
RVF17C-1560	positive	053bos	Boshof	Female	2-4y	landrace	1	7	Ticks found
RVF17C-1793	positive	054luc	Lukhof	Female	>4y	exotic	1	9	Ticks found	1001-3000ha	1236-1306	Domestic	Private	Meat	Commercial	1	0	Veld	Yes	Yes	1		Yes
RVF17C-1786	negative	054luc	Lukhof	Female	<2y	exotic	0	9	Zero	1001-3000ha	1236-1306	Domestic	Private	Meat	Commercial	1	0	Veld	Yes	Yes	1		Yes
RVF17C-1791	negative	054luc	Lukhof	Female	>4y	exotic	1	9	Ticks found	1001-3000ha	1236-1306	Domestic	Private	Meat	Commercial	1	0	Veld	Yes	Yes	1		Yes
RVF17C-1790	negative	054luc	Lukhof	Female	2-4y	exotic	1	9	Ticks found	1001-3000ha	1236-1306	Domestic	Private	Meat	Commercial	1	0	Veld	Yes	Yes	1		Yes
RVF17C-1788	negative	054luc	Lukhof	Female	>4y	exotic	1	9	Ticks found	1001-3000ha	1236-1306	Domestic	Private	Meat	Commercial	1	0	Veld	Yes	Yes	1		Yes
RVF17C-1785	negative	054luc	Lukhof	Female	<2y	exotic	1	9	Ticks found	1001-3000ha	1236-1306	Domestic	Private	Meat	Commercial	1	0	Veld	Yes	Yes	1		Yes
RVF17C-1792	negative	054luc	Lukhof	Female	>4y	exotic	1	9	Zero	1001-3000ha	1236-1306	Domestic	Private	Meat	Commercial	1	0	Veld	Yes	Yes	1		Yes
RVF17C-1787	negative	054luc	Lukhof	Female	<2y	exotic	1	9	Ticks found	1001-3000ha	1236-1306	Domestic	Private	Meat	Commercial	1	0	Veld	Yes	Yes	1		Yes
RVF17C-1789	negative	054luc	Lukhof	Female	2-4y	exotic	1	9	Zero	1001-3000ha	1236-1306	Domestic	Private	Meat	Commercial	1	0	Veld	Yes	Yes	1		Yes
RVF17C-1783	negative	056blo	Bloemfontein	Male	<2y	exotic	0	8	Zero	<400ha		Domestic	Private	Meat	Informal	0	0	Kraal with roof	Yes	No	0		Yes
RVF17C-1784	negative	056blo	Bloemfontein	Male	<2y	exotic	0	8	Zero	<400ha		Domestic	Private	Meat	Informal	0	0	Kraal with roof	Yes	No	0		Yes
RVF17C-1390	positive	058bra	Brandfort	Female	2-4y	landrace	1	6	Ticks found	1001-3000ha	1307-1401	Domestic	Private	Meat	Commercial	0	0	Veld	Yes	No	1	1	No
RVF17C-1391	positive	058bra	Brandfort	Female	2-4y	landrace	1	6	Ticks found	1001-3000ha	1307-1401	Domestic	Private	Meat	Commercial	0	0	Veld	Yes	No	1	1	No
RVF17C-1387	positive	058bra	Brandfort	Female	>4y	landrace	1	6	Ticks found	1001-3000ha	1307-1401	Domestic	Private	Meat	Commercial	0	0	Veld	Yes	No	1	1	No
RVF17C-1393	positive	058bra	Brandfort	Female	>4y	landrace	1	6	Ticks found	1001-3000ha	1307-1401	Domestic	Private	Meat	Commercial	0	0	Veld	Yes	No	1	1	No
RVF17C-1392	positive	058bra	Brandfort	Female	>4y	landrace	1	6	Ticks found	1001-3000ha	1307-1401	Domestic	Private	Meat	Commercial	0	0	Veld	Yes	No	1	1	No
RVF17C-1388	positive	058bra	Brandfort	Female	>4y	landrace	1	6	Ticks found	1001-3000ha	1307-1401	Domestic	Private	Meat	Commercial	0	0	Veld	Yes	No	1	1	No
RVF17C-1385	negative	058bra	Brandfort	Female	<2y	landrace	1	6	Zero	1001-3000ha	1307-1401	Domestic	Private	Meat	Commercial	0	0	Veld	Yes	No	1	1	No
RVF17C-1386	negative	058bra	Brandfort	Female	<2y	landrace	1	6	Ticks found	1001-3000ha	1307-1401	Domestic	Private	Meat	Commercial	0	0	Veld	Yes	No	1	1	No
RVF17C-1668	positive	060kim	Kimberley	Female	2-4y	landrace	1	8	Ticks found	<400ha	<=1235	Domestic	Private	Meat	Semi-commercial	0	0	Open kraal	Yes	No	0	1	No
RVF17C-1666	positive	060kim	Kimberley	Female	2-4y	landrace	1	8	Ticks found	<400ha	<=1235	Domestic	Private	Meat	Semi-commercial	0	0	Open kraal	Yes	No	0	1	No
RVF17C-1665	positive	060kim	Kimberley	Female	>4y	exotic	1	8	Ticks found	<400ha	<=1235	Domestic	Private	Meat	Semi-commercial	0	0	Open kraal	Yes	No	0	1	No
RVF17C-1667	positive	060kim	Kimberley	Female	2-4y	landrace	1	8	Ticks found	<400ha	<=1235	Domestic	Private	Meat	Semi-commercial	0	0	Open kraal	Yes	No	0	1	No
RVF17C-1669	positive	060kim	Kimberley	Female	2-4y	landrace	1	8	Ticks found	<400ha	<=1235	Domestic	Private	Meat	Semi-commercial	0	0	Open kraal	Yes	No	0	1	No
RVF17C-1719	positive	061bar	Barkley West	Female	2-4y	exotic	1	8	Zero	<400ha	<=1235	Domestic	Private	Meat	Feedlot	0	1	Open kraal	Yes	No	0	1	Yes
RVF17C-1700	negative	061bar	Barkley West	Female	2-4y	landrace	1	8	Zero	<400ha	<=1235	Domestic	Private	Meat	Feedlot	0	1	Open kraal	Yes	No	0	1	Yes
RVF17C-1718	positive	061bar	Barkley West	Female	2-4y	exotic	1	8	Zero	<400ha	<=1235	Domestic	Private	Meat	Feedlot	0	1	Open kraal	Yes	No	0	1	Yes
RVF17C-1715	negative	061bar	Barkley West	Female	2-4y	landrace	1	8	Zero	<400ha	<=1235	Domestic	Private	Meat	Feedlot	0	1	Open kraal	Yes	No	0	1	Yes
RVF17C-1716	positive	061bar	Barkley West	Female	>4y	exotic	1	8	Zero	<400ha	<=1235	Domestic	Private	Meat	Feedlot	0	1	Open kraal	Yes	No	0	1	Yes
RVF17C-1720	positive	061bar	Barkley West	Female	2-4y	landrace	1	8	Zero	<400ha	<=1235	Domestic	Private	Meat	Feedlot	0	1	Open kraal	Yes	No	0	1	Yes
RVF17C-1717	negative	061bar	Barkley West	Female	>4y	exotic	1	8	Zero	<400ha	<=1235	Domestic	Private	Meat	Feedlot	0	1	Open kraal	Yes	No	0	1	Yes
RVF17C-1713	positive	061bar	Barkley West	Female	<2y	exotic	1	8	Zero	<400ha	<=1235	Domestic	Private	Meat	Feedlot	0	1	Open kraal	Yes	No	0	1	Yes
RVF17C-1714	positive	061bar	Barkley West	Female	2-4y	exotic	1	8	Zero	<400ha	<=1235	Domestic	Private	Meat	Feedlot	0	1	Open kraal	Yes	No	0	1	Yes
RVF17C-1137	positive	065blo	Bloemfontein	Female	>4y	exotic	0	5	Zero		1307-1401	Domestic	Private						No	No			Yes
RVF17C-1133	negative	065blo	Bloemfontein	Female	2-4y	exotic	1	5	Ticks found		1307-1401	Domestic	Private						No	No			Yes
RVF17C-1138	negative	065blo	Bloemfontein	Female	2-4y	exotic	1	5	Zero		1307-1401	Domestic	Private						No	No			Yes
RVF17C-1136	negative	065blo	Bloemfontein	Female	>4y	exotic	1	5	Ticks found		1307-1401	Domestic	Private						No	No			Yes
RVF17C-1139	positive	065blo	Bloemfontein	Female	>4y	exotic	0	5	Ticks found		1307-1401	Domestic	Private						No	No			Yes
RVF17C-1132	negative	065blo	Bloemfontein	Female	2-4y	exotic	1	5	Ticks found		1307-1401	Domestic	Private						No	No			Yes
RVF17C-1134	positive	065blo	Bloemfontein	Female	>4y	exotic	1	5	Zero		1307-1401	Domestic	Private						No	No			Yes
RVF17C-1131	positive	065blo	Bloemfontein	Female	>4y	exotic	0	5	Zero		1307-1401	Domestic	Private						No	No			Yes
RVF17C-1135	positive	065blo	Bloemfontein	Female	>4y	exotic	0	5	Zero		1307-1401	Domestic	Private						No	No			Yes
RVF17C-1124	positive	068blo	Bloemfontein	Female	>4y	exotic	0	5	Zero			Domestic	Private						Yes	No			No
RVF17C-1122	positive	068blo	Bloemfontein	Female	>4y	exotic	0	5	Zero			Domestic	Private						Yes	No			No
RVF17C-1118	negative	068blo	Bloemfontein	Female	<2y	exotic	1	5	Zero			Domestic	Private						Yes	No			No
RVF17C-1123	negative	068blo	Bloemfontein	Female	2-4y	exotic	1	5	Zero			Domestic	Private						Yes	No			No
RVF17C-1125	negative	068blo	Bloemfontein	Female	<2y	exotic	1	5	Zero			Domestic	Private						Yes	No			No
RVF17C-1119	positive	068blo	Bloemfontein	Female	>4y	exotic	1	5	Zero			Domestic	Private						Yes	No			No
RVF17C-1140	negative	068blo	Bloemfontein	Female	<2y	exotic	1	5	Zero			Domestic	Private						Yes	No			No
RVF17C-1121	positive	068blo	Bloemfontein	Female	>4y	exotic	1	5	Zero			Domestic	Private						Yes	No			No
RVF17C-1120	positive	068blo	Bloemfontein	Female	>4y	exotic	1	5	Zero			Domestic	Private						Yes	No			No
RVF17C-1197	positive	070pet	Petrusburg	Male	<2y	landrace	1	5	Ticks found	400-1000ha	1236-1306	Domestic	Private	Meat	Commercial	0	1	Veld	Yes	No	0	1	Yes
RVF17C-1196	negative	070pet	Petrusburg	Male	<2y	landrace	1	5	Ticks found	400-1000ha	1236-1306	Domestic	Private	Meat	Commercial	0	1	Veld	Yes	No	0	1	Yes
RVF17C-1198	positive	070pet	Petrusburg	Female	>4y	landrace		5	Ticks found	400-1000ha	1236-1306	Domestic	Private	Meat	Commercial	0	1	Veld	Yes	No	0	1	Yes
RVF17C-1195	negative	070pet	Petrusburg	Male	>4y	landrace	0	5	Zero	400-1000ha	1236-1306	Domestic	Private	Meat	Commercial	0	1	Veld	Yes	No	0	1	Yes
RVF17C-0621	negative	070pet	Petrusburg	Female	>4y	landrace	1	5	Zero	400-1000ha	1236-1306	Domestic	Private	Meat	Commercial	0	1	Veld	Yes	No	0	1	Yes
RVF17C-1252	positive	070pet	Petrusburg	Female	>4y	landrace	1	5	Zero	400-1000ha	1236-1306	Domestic	Private	Meat	Commercial	0	1	Veld	Yes	No	0	1	Yes
RVF17C-1251	positive	070pet	Petrusburg	Female	>4y	landrace	1	5	Ticks found	400-1000ha	1236-1306	Domestic	Private	Meat	Commercial	0	1	Veld	Yes	No	0	1	Yes
RVF17C-1199	negative	070pet	Petrusburg	Female	>4y	landrace	1	5	Ticks found	400-1000ha	1236-1306	Domestic	Private	Meat	Commercial	0	1	Veld	Yes	No	0	1	Yes
RVF17C-1200	positive	070pet	Petrusburg	Female	>4y	landrace	1	5	Ticks found	400-1000ha	1236-1306	Domestic	Private	Meat	Commercial	0	1	Veld	Yes	No	0	1	Yes
RVF17C-1179	positive	072blo	Bloemfontein	Male	<2y	landrace	1	5	Ticks found	1001-3000ha	>=1402	Domestic	Private	Wool	Semi-commercial	1	1	Veld	Yes	No	1	1	Yes
RVF17C-1177	positive	072blo	Bloemfontein	Male	<2y	landrace	1	5	Ticks found	1001-3000ha	>=1402	Domestic	Private	Wool	Semi-commercial	1	1	Veld	Yes	No	1	1	Yes
RVF17C-1176	negative	072blo	Bloemfontein	Male	<2y	landrace	1	5	Ticks found	1001-3000ha	>=1402	Domestic	Private	Wool	Semi-commercial	1	1	Veld	Yes	No	1	1	Yes
RVF17C-1180	positive	072blo	Bloemfontein	Male	<2y	landrace	1	5	Ticks found	1001-3000ha	>=1402	Domestic	Private	Wool	Semi-commercial	1	1	Veld	Yes	No	1	1	Yes
RVF17C-1178	negative	072blo	Bloemfontein	Male	<2y	landrace	1	5	Ticks found	1001-3000ha	>=1402	Domestic	Private	Wool	Semi-commercial	1	1	Veld	Yes	No	1	1	Yes
RVF17C-1182	positive	072blo	Bloemfontein	Male	<2y	landrace	1	5	Ticks found	1001-3000ha	>=1402	Domestic	Private	Wool	Semi-commercial	1	1	Veld	Yes	No	1	1	Yes
RVF17C-1181	negative	072blo	Bloemfontein	Male	<2y	landrace	1	5	Ticks found	1001-3000ha	>=1402	Domestic	Private	Wool	Semi-commercial	1	1	Veld	Yes	No	1	1	Yes
RVF17C-1183	positive	072blo	Bloemfontein	Male	<2y	landrace	1	5	Ticks found	1001-3000ha	>=1402	Domestic	Private	Wool	Semi-commercial	1	1	Veld	Yes	No	1	1	Yes
RVF17C-1184	negative	072blo	Bloemfontein	Male	<2y	landrace	1	5	Ticks found	1001-3000ha	>=1402	Domestic	Private	Wool	Semi-commercial	1	1	Veld	Yes	No	1	1	Yes
RVF17C-1437	negative	074bos	Boshof	Female	>4y	exotic	1	7	Zero	1001-3000ha	1236-1306	Domestic	Private	Meat	Commercial	0	1	Veld	Yes	No	1	1	No
RVF17C-1445	positive	074bos	Boshof	Female	>4y	exotic	1	7	Ticks found	1001-3000ha	1236-1306	Domestic	Private	Meat	Commercial	0	1	Veld	Yes	No	1	1	No
RVF17C-1443	positive	074bos	Boshof	Female	2-4y	exotic	1	7	Ticks found	1001-3000ha	1236-1306	Domestic	Private	Meat	Commercial	0	1	Veld	Yes	No	1	1	No
RVF17C-1438	positive	074bos	Boshof	Female	2-4y	exotic	1	7	Ticks found	1001-3000ha	1236-1306	Domestic	Private	Meat	Commercial	0	1	Veld	Yes	No	1	1	No
RVF17C-1441	positive	074bos	Boshof	Female	>4y	exotic	1	7	Ticks found	1001-3000ha	1236-1306	Domestic	Private	Meat	Commercial	0	1	Veld	Yes	No	1	1	No
RVF17C-1439	positive	074bos	Boshof	Female	>4y	exotic	1	7	Ticks found	1001-3000ha	1236-1306	Domestic	Private	Meat	Commercial	0	1	Veld	Yes	No	1	1	No
RVF17C-1440	positive	074bos	Boshof	Female	<2y	exotic	1	7	Ticks found	1001-3000ha	1236-1306	Domestic	Private	Meat	Commercial	0	1	Veld	Yes	No	1	1	No
RVF17C-1442	positive	074bos	Boshof	Male	2-4y	exotic	1	7	Ticks found	1001-3000ha	1236-1306	Domestic	Private	Meat	Commercial	0	1	Veld	Yes	No	1	1	No
RVF17C-1444	positive	074bos	Boshof	Female	>4y	exotic	1	7	Zero	1001-3000ha	1236-1306	Domestic	Private	Meat	Commercial	0	1	Veld	Yes	No	1	1	No
RVF17C-1729	positive	080bos	Boshof	Female	>4y	exotic	1	8		400-1000ha	1236-1306	Domestic	Private	Meat	Commercial	0	1	Veld	Yes	No	1	1	Yes
RVF17C-1779	positive	081bar	Barkley West	Female	<2y	exotic	1	8	Ticks found	400-1000ha	<=1235	Domestic	Communal	Meat	Informal	0	0	Open kraal	No	Yes	1	1	Yes
RVF17C-1780	positive	081bar	Barkley West	Female	<2y	exotic	1	8	Ticks found	400-1000ha	<=1235	Domestic	Communal	Meat	Informal	0	0	Open kraal	No	Yes	1	1	Yes
RVF17C-1725	positive	081bar	Barkley West	Female	>4y	landrace	1	8	Ticks found	400-1000ha	<=1235	Domestic	Communal	Meat	Informal	0	0	Open kraal	No	Yes	1	1	Yes
RVF17C-1777	positive	081bar	Barkley West	Female	2-4y		1	8	Ticks found	400-1000ha	<=1235	Domestic	Communal	Meat	Informal	0	0	Open kraal	No	Yes	1	1	Yes
RVF17C-1721	positive	081bar	Barkley West	Female	>4y	exotic	1	8	Ticks found	400-1000ha	<=1235	Domestic	Communal	Meat	Informal	0	0	Open kraal	No	Yes	1	1	Yes
RVF17C-1724	positive	081bar	Barkley West	Female	>4y	exotic	1	8	Ticks found	400-1000ha	<=1235	Domestic	Communal	Meat	Informal	0	0	Open kraal	No	Yes	1	1	Yes
RVF17C-0511	positive	081bar	Barkley West							400-1000ha	<=1235	Domestic	Communal	Meat	Informal	0	0	Open kraal	No		1	1
RVF17C-1723	positive	081bar	Barkley West	Female	>4y	exotic	1	8	Ticks found	400-1000ha	<=1235	Domestic	Communal	Meat	Informal	0	0	Open kraal	No	Yes	1	1	Yes
RVF17C-1722	positive	081bar	Barkley West	Female	>4y		1	8	Ticks found	400-1000ha	<=1235	Domestic	Communal	Meat	Informal	0	0	Open kraal	No	Yes	1	1	Yes
RVF17C-1757	positive	083blo	Bloemfontein	Female	>4y	landrace	0	9	Ticks found	1001-3000ha	1236-1306	Domestic	Private	Meat	Informal	0	0	Veld	Yes	No	0		No
RVF17C-1758	positive	083blo	Bloemfontein	Female	>4y	landrace	0	9	Ticks found	1001-3000ha	1236-1306	Domestic	Private	Meat	Informal	0	0	Veld	Yes	No	0		No
RVF17C-1754	positive	083blo	Bloemfontein	Female	>4y	landrace	0	9	Ticks found	1001-3000ha	1236-1306	Domestic	Private	Meat	Informal	0	0	Veld	Yes	No	0		No
RVF17C-1755	positive	083blo	Bloemfontein	Female	>4y	landrace	0	9	Ticks found	1001-3000ha	1236-1306	Domestic	Private	Meat	Informal	0	0	Veld	Yes	No	0		No
RVF17C-1751	negative	083blo	Bloemfontein	Female	2-4y	landrace	1	9	Zero	1001-3000ha	1236-1306	Domestic	Private	Meat	Informal	0	0	Veld	Yes	No	0		No
RVF17C-1753	positive	083blo	Bloemfontein	Female	>4y	landrace	0	9	Ticks found	1001-3000ha	1236-1306	Domestic	Private	Meat	Informal	0	0	Veld	Yes	No	0		No
RVF17C-1756	positive	083blo	Bloemfontein	Female	>4y	landrace	0	9	Ticks found	1001-3000ha	1236-1306	Domestic	Private	Meat	Informal	0	0	Veld	Yes	No	0		No
RVF17C-1752	negative	083blo	Bloemfontein	Female	2-4y	landrace		9	Ticks found	1001-3000ha	1236-1306	Domestic	Private	Meat	Informal	0	0	Veld	Yes	No	0		No
RVF17C-1314	positive	086fau	Fauresmith	Female	2-4y	exotic	1	6	Zero	400-1000ha	1236-1306	Domestic	Communal	Meat	Informal	0	0	Veld	No	No	1	1	Yes
RVF17C-1313	positive	086fau	Fauresmith	Female	2-4y	exotic	1	6	Zero	400-1000ha	1236-1306	Domestic	Communal	Meat	Informal	0	0	Veld	No	No	1	1	Yes
RVF17C-1312	positive	086fau	Fauresmith	Female	>4y	exotic	1	6	Zero	400-1000ha	1236-1306	Domestic	Communal	Meat	Informal	0	0	Veld	No	No	1	1	Yes
RVF17C-1315	positive	086fau	Fauresmith	Female	>4y	exotic	1	6	Ticks found	400-1000ha	1236-1306	Domestic	Communal	Meat	Informal	0	0	Veld	No	No	1	1	Yes
RVF17C-1828	positive	087blo	Bloemfontein	Female	>4y	exotic	1	9	Zero	1001-3000ha	1307-1401	Domestic	Private	Dairy	Semi-commercial	0	1	Veld	Yes	No	1		Yes
RVF17C-1826	negative	087blo	Bloemfontein	Female	>4y	exotic	1	9	Zero	1001-3000ha	1307-1401	Domestic	Private	Dairy	Semi-commercial	0	1	Veld	Yes	No	1		Yes
RVF17C-1797	positive	087blo	Bloemfontein	Female	2-4y	exotic	1	9	Zero	1001-3000ha	1307-1401	Domestic	Private	Dairy	Semi-commercial	0	1	Veld	Yes	No	1		Yes
RVF17C-1795	positive	087blo	Bloemfontein	Female	>4y	exotic	1	9	Zero	1001-3000ha	1307-1401	Domestic	Private	Dairy	Semi-commercial	0	1	Veld	Yes	No	1		Yes
RVF17C-1794	positive	087blo	Bloemfontein	Female	2-4y	exotic	1	9	Zero	1001-3000ha	1307-1401	Domestic	Private	Dairy	Semi-commercial	0	1	Veld	Yes	No	1		Yes
RVF17C-1799	positive	087blo	Bloemfontein	Female	>4y	exotic	1	9	Zero	1001-3000ha	1307-1401	Domestic	Private	Dairy	Semi-commercial	0	1	Veld	Yes	No	1		Yes
RVF17C-1798	positive	087blo	Bloemfontein	Female	>4y	exotic	1	9	Zero	1001-3000ha	1307-1401	Domestic	Private	Dairy	Semi-commercial	0	1	Veld	Yes	No	1		Yes
RVF17C-1796	positive	087blo	Bloemfontein	Female	>4y	exotic	1	9	Zero	1001-3000ha	1307-1401	Domestic	Private	Dairy	Semi-commercial	0	1	Veld	Yes	No	1		Yes
RVF17C-1827	positive	087blo	Bloemfontein	Female	>4y	exotic	1	9	Zero	1001-3000ha	1307-1401	Domestic	Private	Dairy	Semi-commercial	0	1	Veld	Yes	No	1		Yes
RVF17C-1110	negative	088blo	Bloemfontein	Female	2-4y	landrace	0	5	Zero	400-1000ha	>=1402	Domestic	Private	Meat	Commercial	0	1	Veld	Yes	No	1	0	No
RVF17C-1111	positive	088blo	Bloemfontein	Female	2-4y	landrace	1	5	Zero	400-1000ha	>=1402	Domestic	Private	Meat	Commercial	0	1	Veld	Yes	No	1	0	No
RVF17C-1112	negative	088blo	Bloemfontein	Female	2-4y	landrace	1	5	Zero	400-1000ha	>=1402	Domestic	Private	Meat	Commercial	0	1	Veld	Yes	No	1	0	No
RVF17C-1116	negative	088blo	Bloemfontein	Female	>4y	landrace	1	5	Zero	400-1000ha	>=1402	Domestic	Private	Meat	Commercial	0	1	Veld	Yes	No	1	0	No
RVF17C-1117	negative	088blo	Bloemfontein	Female	2-4y	landrace	1	5	Zero	400-1000ha	>=1402	Domestic	Private	Meat	Commercial	0	1	Veld	Yes	No	1	0	No
RVF17C-1114	positive	088blo	Bloemfontein	Female	>4y	landrace	0	5	Zero	400-1000ha	>=1402	Domestic	Private	Meat	Commercial	0	1	Veld	Yes	No	1	0	No
RVF17C-1115	positive	088blo	Bloemfontein	Female	>4y	landrace	0	5	Zero	400-1000ha	>=1402	Domestic	Private	Meat	Commercial	0	1	Veld	Yes	No	1	0	No
RVF17C-1109	positive	088blo	Bloemfontein	Female	>4y	landrace	1	5	Zero	400-1000ha	>=1402	Domestic	Private	Meat	Commercial	0	1	Veld	Yes	No	1	0	No
RVF17C-1113	positive	088blo	Bloemfontein	Female	2-4y	landrace	1	5	Zero	400-1000ha	>=1402	Domestic	Private	Meat	Commercial	0	1	Veld	Yes	No	1	0	No
RVF17C-1465	negative	089bos	Boshof	Female	>4y	exotic	0	7	Zero	400-1000ha	1307-1401	Domestic	Private	Mixed purpose	Commercial	1	0	Veld	Yes	Yes	0	1	No
RVF17C-1467	positive	089bos	Boshof		>4y	exotic	0	7	Ticks found	400-1000ha	1307-1401	Domestic	Private	Mixed purpose	Commercial	1	0	Veld	Yes	Yes	0	1	No
RVF17C-1471	positive	089bos	Boshof	Female	>4y	exotic	0	7	Zero	400-1000ha	1307-1401	Domestic	Private	Mixed purpose	Commercial	1	0	Veld	Yes	Yes	0	1	No
RVF17C-1464	positive	089bos	Boshof	Female	>4y	exotic	0	7	Zero	400-1000ha	1307-1401	Domestic	Private	Mixed purpose	Commercial	1	0	Veld	Yes	Yes	0	1	No
RVF17C-1466	positive	089bos	Boshof	Female	>4y	exotic	0	7	Zero	400-1000ha	1307-1401	Domestic	Private	Mixed purpose	Commercial	1	0	Veld	Yes	Yes	0	1	No
RVF17C-1468	negative	089bos	Boshof		>4y	exotic	0	7	Ticks found	400-1000ha	1307-1401	Domestic	Private	Mixed purpose	Commercial	1	0	Veld	Yes	Yes	0	1	No
RVF17C-1469	positive	089bos	Boshof	Female	>4y	exotic	0	7	Zero	400-1000ha	1307-1401	Domestic	Private	Mixed purpose	Commercial	1	0	Veld	Yes	Yes	0	1	No
RVF17C-1470	negative	089bos	Boshof	Female	>4y	exotic	0	7	Ticks found	400-1000ha	1307-1401	Domestic	Private	Mixed purpose	Commercial	1	0	Veld	Yes	Yes	0	1	No
RVF17C-1472	negative	089bos	Boshof	Male	<2y	exotic	0	7	Zero	400-1000ha	1307-1401	Domestic	Private	Mixed purpose	Commercial	1	0	Veld	Yes	Yes	0	1	No
RVF17C-1529	positive	095bos	Boshof	Female	2-4y	landrace	0	7	Ticks found	1001-3000ha	1307-1401	Wildlife	Private	Mixed purpose	Commercial	0	0		Yes	No	0	1	Yes
RVF17C-1528	positive	095bos	Boshof	Female	>4y	landrace	0	7	Ticks found	1001-3000ha	1307-1401	Wildlife	Private	Mixed purpose	Commercial	0	0		Yes	No	0	1	Yes
RVF17C-1525	positive	095bos	Boshof	Female	>4y	landrace	0	7	Ticks found	1001-3000ha	1307-1401	Wildlife	Private	Mixed purpose	Commercial	0	0		Yes	No	0	1	Yes
RVF17C-1531	negative	095bos	Boshof	Female	>4y	landrace	0	7	Ticks found	1001-3000ha	1307-1401	Wildlife	Private	Mixed purpose	Commercial	0	0		Yes	No	0	1	Yes
RVF17C-1532	positive	095bos	Boshof	Female	>4y	landrace	0	7	Ticks found	1001-3000ha	1307-1401	Wildlife	Private	Mixed purpose	Commercial	0	0		Yes	No	0	1	Yes
RVF17C-1524	positive	095bos	Boshof	Female	>4y	landrace	0	7	Ticks found	1001-3000ha	1307-1401	Wildlife	Private	Mixed purpose	Commercial	0	0		Yes	No	0	1	Yes
RVF17C-1527	positive	095bos	Boshof	Female	2-4y	landrace	0	7	Ticks found	1001-3000ha	1307-1401	Wildlife	Private	Mixed purpose	Commercial	0	0		Yes	No	0	1	Yes
RVF17C-1526	positive	095bos	Boshof	Female	2-4y	landrace	0	7	Ticks found	1001-3000ha	1307-1401	Wildlife	Private	Mixed purpose	Commercial	0	0		Yes	No	0	1	Yes
RVF17C-1530	positive	095bos	Boshof	Female	>4y	landrace	0	7	Ticks found	1001-3000ha	1307-1401	Wildlife	Private	Mixed purpose	Commercial	0	0		Yes	No	0	1	Yes
RVF17C-1107	negative	103blo	Bloemfontein	Female	2-4y	landrace	0	5	Ticks found	<400ha	>=1402	Domestic	Private	Meat	Commercial	0	0	Veld	Yes	No	0	1	No
RVF17C-1104	negative	103blo	Bloemfontein	Female	>4y	landrace	0	5	Ticks found	<400ha	>=1402	Domestic	Private	Meat	Commercial	0	0	Veld	Yes	No	0	1	No
RVF17C-1108	positive	103blo	Bloemfontein	Female	2-4y	landrace	0	5	Ticks found	<400ha	>=1402	Domestic	Private	Meat	Commercial	0	0	Veld	Yes	No	0	1	No
RVF17C-1103	negative	103blo	Bloemfontein	Female	<2y	landrace	1	5	Ticks found	<400ha	>=1402	Domestic	Private	Meat	Commercial	0	0	Veld	Yes	No	0	1	No
RVF17C-1100	positive	103blo	Bloemfontein	Female	>4y	landrace	0	5	Ticks found	<400ha	>=1402	Domestic	Private	Meat	Commercial	0	0	Veld	Yes	No	0	1	No
RVF17C-1101	positive	103blo	Bloemfontein	Female	2-4y	landrace	0	5	Ticks found	<400ha	>=1402	Domestic	Private	Meat	Commercial	0	0	Veld	Yes	No	0	1	No
RVF17C-1105	positive	103blo	Bloemfontein	Female	>4y	landrace	0	5	Ticks found	<400ha	>=1402	Domestic	Private	Meat	Commercial	0	0	Veld	Yes	No	0	1	No
RVF17C-1102	negative	103blo	Bloemfontein	Female	>4y	landrace	0	5	Ticks found	<400ha	>=1402	Domestic	Private	Meat	Commercial	0	0	Veld	Yes	No	0	1	No
RVF17C-1106	positive	103blo	Bloemfontein	Female	>4y	landrace	0	5	Ticks found	<400ha	>=1402	Domestic	Private	Meat	Commercial	0	0	Veld	Yes	No	0	1	No
RVF17C-1702	positive	105bar	Barkley West	Female	>4y	landrace	1	7	Ticks found	>3000ha	<=1235	Domestic	Private	Meat	Commercial	1	1	Veld	Yes	No	1	1	Yes
RVF17C-1703	negative	105bar	Barkley West	Female	<2y	landrace	1	7	Zero	>3000ha	<=1235	Domestic	Private	Meat	Commercial	1	1	Veld	Yes	No	1	1	Yes
RVF17C-1701	positive	105bar	Barkley West	Female	>4y	exotic	1	7	Ticks found	>3000ha	<=1235	Domestic	Private	Meat	Commercial	1	1	Veld	Yes	No	1	1	Yes
RVF17C-1691	negative	106jak	Jakobsdal	Female		exotic	1	8	Zero	<400ha	<=1235	Domestic	Private	Dairy	Feedlot	0	0	Kraal with roof	No	No	0	1	No
RVF17C-1696	negative	106jak	Jakobsdal	Female		exotic	1	8	Zero	<400ha	<=1235	Domestic	Private	Dairy	Feedlot	0	0	Kraal with roof	No	No	0	1	No
RVF17C-0459	negative	106jak	Jakobsdal	Female		exotic	1	8	Zero	<400ha	<=1235	Domestic	Private	Dairy	Feedlot	0	0	Kraal with roof	No	No	0	1	No
RVF17C-1699	negative	106jak	Jakobsdal	Female		exotic	1	8	Zero	<400ha	<=1235	Domestic	Private	Dairy	Feedlot	0	0	Kraal with roof	No	No	0	1	No
RVF17C-0482	positive	106jak	Jakobsdal	Female		exotic	1	8	Zero	<400ha	<=1235	Domestic	Private	Dairy	Feedlot	0	0	Kraal with roof	No	No	0	1	No
RVF17C-0455	positive	106jak	Jakobsdal	Female		exotic	1	8	Zero	<400ha	<=1235	Domestic	Private	Dairy	Feedlot	0	0	Kraal with roof	No	No	0	1	No
RVF17C-1698	negative	106jak	Jakobsdal	Female		exotic	1	8	Zero	<400ha	<=1235	Domestic	Private	Dairy	Feedlot	0	0	Kraal with roof	No	No	0	1	No
RVF17C-1693	negative	106jak	Jakobsdal	Female		exotic	1	8	Zero	<400ha	<=1235	Domestic	Private	Dairy	Feedlot	0	0	Kraal with roof	No	No	0	1	No
RVF17C-1697	negative	106jak	Jakobsdal	Female		exotic	1	8	Zero	<400ha	<=1235	Domestic	Private	Dairy	Feedlot	0	0	Kraal with roof	No	No	0	1	No
RVF17C-1694	negative	106jak	Jakobsdal	Female		exotic	1	8	Zero	<400ha	<=1235	Domestic	Private	Dairy	Feedlot	0	0	Kraal with roof	No	No	0	1	No
RVF17C-1695	negative	106jak	Jakobsdal	Female		exotic	1	8	Zero	<400ha	<=1235	Domestic	Private	Dairy	Feedlot	0	0	Kraal with roof	No	No	0	1	No
RVF17C-0462	negative	106jak	Jakobsdal							<400ha	<=1235	Domestic	Private	Dairy	Feedlot	0	0	Kraal with roof	No		0	1
RVF17C-1692	negative	106jak	Jakobsdal	Female		exotic	1	8	Zero	<400ha	<=1235	Domestic	Private	Dairy	Feedlot	0	0	Kraal with roof	No	No	0	1	No
RVF17C-1427	negative	108dea	Dealesville	Female	>4y	exotic	1	6	Ticks found	400-1000ha	1236-1306	Domestic	Private	Dairy	Commercial	0	1	Veld	Yes	No	0	1	No
RVF17C-0898	negative	108dea	Dealesville	Female	>4y	exotic	1	6	Zero	400-1000ha	1236-1306	Domestic	Private	Dairy	Commercial	0	1	Veld	Yes	No	0	1	No
RVF17C-0899	negative	108dea	Dealesville	Female	>4y	exotic	1	6	Zero	400-1000ha	1236-1306	Domestic	Private	Dairy	Commercial	0	1	Veld	Yes	No	0	1	No
RVF17C-1374	positive	108dea	Dealesville	Female	>4y	exotic	1	6	Zero	400-1000ha	1236-1306	Domestic	Private	Dairy	Commercial	0	1	Veld	Yes	No	0	1	No
RVF17C-0894	positive	108dea	Dealesville	Female	2-4y	exotic	1	6	Zero	400-1000ha	1236-1306	Domestic	Private	Dairy	Commercial	0	1	Veld	Yes	No	0	1	No
RVF17C-1372	positive	108dea	Dealesville	Female	>4y	exotic	1	6	Zero	400-1000ha	1236-1306	Domestic	Private	Dairy	Commercial	0	1	Veld	Yes	No	0	1	No
RVF17C-1426	positive	108dea	Dealesville	Female	>4y	exotic	1	6	Zero	400-1000ha	1236-1306	Domestic	Private	Dairy	Commercial	0	1	Veld	Yes	No	0	1	No
RVF17C-1371	positive	108dea	Dealesville	Female	>4y	exotic	1	6	Ticks found	400-1000ha	1236-1306	Domestic	Private	Dairy	Commercial	0	1	Veld	Yes	No	0	1	No
RVF17C-1370	positive	108dea	Dealesville	Female	>4y	exotic	1	6	Zero	400-1000ha	1236-1306	Domestic	Private	Dairy	Commercial	0	1	Veld	Yes	No	0	1	No
RVF17C-1373	positive	108dea	Dealesville	Female	2-4y	exotic	1	6	Ticks found	400-1000ha	1236-1306	Domestic	Private	Dairy	Commercial	0	1	Veld	Yes	No	0	1	No
RVF17C-1369	positive	108dea	Dealesville	Female	2-4y	exotic	1	6	Zero	400-1000ha	1236-1306	Domestic	Private	Dairy	Commercial	0	1	Veld	Yes	No	0	1	No
RVF17C-1375	positive	108dea	Dealesville	Female	>4y	exotic	1	6	Zero	400-1000ha	1236-1306	Domestic	Private	Dairy	Commercial	0	1	Veld	Yes	No	0	1	No
RVF17C-1240	positive	112red	Reddersburg	Female	>4y	exotic	0	5	Ticks found	400-1000ha	>=1402	Domestic	Private	Mixed purpose	Semi-commercial	0	0	Veld	Yes	No	1	0	No
RVF17C-1236	positive	112red	Reddersburg	Female	2-4y	exotic	0	5	Ticks found	400-1000ha	>=1402	Domestic	Private	Mixed purpose	Semi-commercial	0	0	Veld	Yes	No	1	0	No
RVF17C-1242	positive	112red	Reddersburg	Female	>4y	exotic	0	5	Zero	400-1000ha	>=1402	Domestic	Private	Mixed purpose	Semi-commercial	0	0	Veld	Yes	No	1	0	No
RVF17C-1243	positive	112red	Reddersburg	Female	>4y	exotic	0	5	Zero	400-1000ha	>=1402	Domestic	Private	Mixed purpose	Semi-commercial	0	0	Veld	Yes	No	1	0	No
RVF17C-1241	positive	112red	Reddersburg	Female	>4y	exotic	0	5	Zero	400-1000ha	>=1402	Domestic	Private	Mixed purpose	Semi-commercial	0	0	Veld	Yes	No	1	0	No
RVF17C-1235	positive	112red	Reddersburg	Female	>4y	landrace	0	5	Ticks found	400-1000ha	>=1402	Domestic	Private	Mixed purpose	Semi-commercial	0	0	Veld	Yes	No	1	0	No
RVF17C-1239	positive	112red	Reddersburg	Female	>4y	exotic	0	5	Ticks found	400-1000ha	>=1402	Domestic	Private	Mixed purpose	Semi-commercial	0	0	Veld	Yes	No	1	0	No
RVF17C-1237	positive	112red	Reddersburg	Female	2-4y	exotic	0	5	Ticks found	400-1000ha	>=1402	Domestic	Private	Mixed purpose	Semi-commercial	0	0	Veld	Yes	No	1	0	No
RVF17C-1238	positive	112red	Reddersburg	Female	2-4y	exotic	0	5	Ticks found	400-1000ha	>=1402	Domestic	Private	Mixed purpose	Semi-commercial	0	0	Veld	Yes	No	1	0	No
RVF17C-1167	positive	135jag	Jagersfontein	Female	>4y	exotic	0	7	Ticks found	1001-3000ha	>=1402	Domestic	Private	Wool	Commercial	1	1	Veld	Yes	No	1	1	No
RVF17C-1168	positive	135jag	Jagersfontein	Female	>4y	exotic	0	7	Ticks found	1001-3000ha	>=1402	Domestic	Private	Wool	Commercial	1	1	Veld	Yes	No	1	1	No
RVF17C-1170	positive	135jag	Jagersfontein	Female	>4y	exotic	0	7	Ticks found	1001-3000ha	>=1402	Domestic	Private	Wool	Commercial	1	1	Veld	Yes	No	1	1	No
RVF17C-1169	positive	135jag	Jagersfontein	Female	>4y	exotic	0	7	Ticks found	1001-3000ha	>=1402	Domestic	Private	Wool	Commercial	1	1	Veld	Yes	No	1	1	No
RVF17C-1166	negative	135jag	Jagersfontein	Female	>4y	exotic	0	7	Ticks found	1001-3000ha	>=1402	Domestic	Private	Wool	Commercial	1	1	Veld	Yes	No	1	1	No
RVF17C-1420	positive	138ede	Edenburg	Female	2-4y	landrace	1	6	Zero	>3000ha	>=1402	Domestic	Private	Wool	Commercial	1	1	Veld	Yes	No	0	1	Yes
RVF17C-1416	positive	138ede	Edenburg	Female	2-4y	exotic	1	6	Ticks found	>3000ha	>=1402	Domestic	Private	Wool	Commercial	1	1	Veld	Yes	No	0	1	Yes
RVF17C-1413	positive	138ede	Edenburg	Female	>4y	exotic	1	6	Ticks found	>3000ha	>=1402	Domestic	Private	Wool	Commercial	1	1	Veld	Yes	No	0	1	Yes
RVF17C-1419	positive	138ede	Edenburg	Female	>4y	landrace	1	6	Ticks found	>3000ha	>=1402	Domestic	Private	Wool	Commercial	1	1	Veld	Yes	No	0	1	Yes
RVF17C-1412	positive	138ede	Edenburg	Female	>4y	landrace	1	6	Zero	>3000ha	>=1402	Domestic	Private	Wool	Commercial	1	1	Veld	Yes	No	0	1	Yes
RVF17C-1414	positive	138ede	Edenburg	Female	>4y	landrace	1	6	Ticks found	>3000ha	>=1402	Domestic	Private	Wool	Commercial	1	1	Veld	Yes	No	0	1	Yes
RVF17C-1418	positive	138ede	Edenburg	Female	>4y	landrace	1	6	Zero	>3000ha	>=1402	Domestic	Private	Wool	Commercial	1	1	Veld	Yes	No	0	1	Yes
RVF17C-1415	positive	138ede	Edenburg	Female	>4y	exotic	1	6	Ticks found	>3000ha	>=1402	Domestic	Private	Wool	Commercial	1	1	Veld	Yes	No	0	1	Yes
RVF17C-1417	positive	138ede	Edenburg	Female	>4y	landrace	1	6	Ticks found	>3000ha	>=1402	Domestic	Private	Wool	Commercial	1	1	Veld	Yes	No	0	1	Yes
RVF17C-1502	negative	139bul	Bultfontein	Male	<2y	exotic	0	7	Zero	1001-3000ha	1307-1401	Domestic	Private	Wool	Semi-commercial	0	1	Veld	Yes	No	1	1
RVF17C-1501	positive	139bul	Bultfontein	Female	2-4y	exotic	0	7	Ticks found	1001-3000ha	1307-1401	Domestic	Private	Wool	Semi-commercial	0	1	Veld	Yes	No	1	1
RVF17C-1503	positive	139bul	Bultfontein	Female	2-4y	exotic	0	7	Ticks found	1001-3000ha	1307-1401	Domestic	Private	Wool	Semi-commercial	0	1	Veld	Yes	No	1	1
RVF17C-1475	positive	139bul	Bultfontein	Female	2-4y	exotic	0	7	Ticks found	1001-3000ha	1307-1401	Domestic	Private	Wool	Semi-commercial	0	1	Veld	Yes	No	1	1
RVF17C-1506	negative	139bul	Bultfontein	Male	<2y	exotic	0	7	Zero	1001-3000ha	1307-1401	Domestic	Private	Wool	Semi-commercial	0	1	Veld	Yes	No	1	1
RVF17C-1504	positive	139bul	Bultfontein	Female	>4y	exotic	0	7	Zero	1001-3000ha	1307-1401	Domestic	Private	Wool	Semi-commercial	0	1	Veld	Yes	No	1	1
RVF17C-1474	positive	139bul	Bultfontein	Female	2-4y	exotic	0	7	Ticks found	1001-3000ha	1307-1401	Domestic	Private	Wool	Semi-commercial	0	1	Veld	Yes	No	1	1
RVF17C-1473	positive	139bul	Bultfontein	Female	2-4y	exotic	0	7	Ticks found	1001-3000ha	1307-1401	Domestic	Private	Wool	Semi-commercial	0	1	Veld	Yes	No	1	1
RVF17C-1505	positive	139bul	Bultfontein	Female	>4y	exotic	0	7	Ticks found	1001-3000ha	1307-1401	Domestic	Private	Wool	Semi-commercial	0	1	Veld	Yes	No	1	1
RVF17C-1296	positive	140tro	Trompsburg	Female	2-4y	exotic	1	6	Zero	>3000ha	>=1402	Domestic	Private	Wool	Commercial	0	1	Veld	Yes	No	1	1	No
RVF17C-1291	positive	140tro	Trompsburg	Female	>4y	exotic	0	6	Ticks found	>3000ha	>=1402	Domestic	Private	Wool	Commercial	0	1	Veld	Yes	No	1	1	No
RVF17C-1290	negative	140tro	Trompsburg	Female	2-4y	exotic	1	6	Ticks found	>3000ha	>=1402	Domestic	Private	Wool	Commercial	0	1	Veld	Yes	No	1	1	No
RVF17C-1298	positive	140tro	Trompsburg	Female	2-4y	exotic	1	6	Zero	>3000ha	>=1402	Domestic	Private	Wool	Commercial	0	1	Veld	Yes	No	1	1	No
RVF17C-1297	negative	140tro	Trompsburg	Female	2-4y	exotic	1	6	Zero	>3000ha	>=1402	Domestic	Private	Wool	Commercial	0	1	Veld	Yes	No	1	1	No
RVF17C-1295	positive	140tro	Trompsburg	Male	<2y	exotic	1	6	Ticks found	>3000ha	>=1402	Domestic	Private	Wool	Commercial	0	1	Veld	Yes	No	1	1	No
RVF17C-1293	positive	140tro	Trompsburg	Female	>4y	exotic	0	6	Zero	>3000ha	>=1402	Domestic	Private	Wool	Commercial	0	1	Veld	Yes	No	1	1	No
RVF17C-1292	positive	140tro	Trompsburg	Female	>4y	exotic	0	6	Ticks found	>3000ha	>=1402	Domestic	Private	Wool	Commercial	0	1	Veld	Yes	No	1	1	No
RVF17C-1294	negative	140tro	Trompsburg	Female	2-4y	exotic	1	6	Zero	>3000ha	>=1402	Domestic	Private	Wool	Commercial	0	1	Veld	Yes	No	1	1	No
RVF17C-1463	positive	141bul	Bultfontein	Female	>4y	exotic	1	7	Ticks found	1001-3000ha	1307-1401	Domestic	Private	Meat	Feedlot	0	1	Open kraal	Yes	No	0	1	Yes
RVF17C-1458	negative	141bul	Bultfontein	Female	<2y	exotic	1	7	Zero	1001-3000ha	1307-1401	Domestic	Private	Meat	Feedlot	0	1	Open kraal	Yes	No	0	1	Yes
RVF17C-1461	positive	141bul	Bultfontein	Female	<2y	exotic	1	7	Zero	1001-3000ha	1307-1401	Domestic	Private	Meat	Feedlot	0	1	Open kraal	Yes	No	0	1	Yes
RVF17C-1457	negative	141bul	Bultfontein	Female	<2y	exotic	1	7	Zero	1001-3000ha	1307-1401	Domestic	Private	Meat	Feedlot	0	1	Open kraal	Yes	No	0	1	Yes
RVF17C-1462	positive	141bul	Bultfontein	Female	>4y	exotic	1	7	Ticks found	1001-3000ha	1307-1401	Domestic	Private	Meat	Feedlot	0	1	Open kraal	Yes	No	0	1	Yes
RVF17C-1459	negative	141bul	Bultfontein	Female	<2y	exotic	1	7	Zero	1001-3000ha	1307-1401	Domestic	Private	Meat	Feedlot	0	1	Open kraal	Yes	No	0	1	Yes
RVF17C-1456	negative	141bul	Bultfontein	Female	<2y	exotic	1	7	Zero	1001-3000ha	1307-1401	Domestic	Private	Meat	Feedlot	0	1	Open kraal	Yes	No	0	1	Yes
RVF17C-1460	positive	141bul	Bultfontein	Female	<2y	exotic	1	7	Zero	1001-3000ha	1307-1401	Domestic	Private	Meat	Feedlot	0	1	Open kraal	Yes	No	0	1	Yes
RVF17C-1455	negative	141bul	Bultfontein	Female	<2y	exotic	1	7	Zero	1001-3000ha	1307-1401	Domestic	Private	Meat	Feedlot	0	1	Open kraal	Yes	No	0	1	Yes
RVF17C-1708	positive	143kim	Kimberley	Female	>4y	landrace	0	7	Ticks found	>3000ha	<=1235	Domestic	Private	Meat	Commercial	0	0	Veld	Yes	No	1	1	Yes
RVF17C-1712	negative	143kim	Kimberley	Female	>4y	landrace	0	7	Ticks found	>3000ha	<=1235	Domestic	Private	Meat	Commercial	0	0	Veld	Yes	No	1	1	Yes
RVF17C-1704	positive	143kim	Kimberley	Female	>4y	landrace	0	7	Zero	>3000ha	<=1235	Domestic	Private	Meat	Commercial	0	0	Veld	Yes	No	1	1	Yes
RVF17C-1710	positive	143kim	Kimberley	Female	>4y	landrace	0	7	Zero	>3000ha	<=1235	Domestic	Private	Meat	Commercial	0	0	Veld	Yes	No	1	1	Yes
RVF17C-1707	negative	143kim	Kimberley	Female	>4y	landrace	0	7	Ticks found	>3000ha	<=1235	Domestic	Private	Meat	Commercial	0	0	Veld	Yes	No	1	1	Yes
RVF17C-1711	positive	143kim	Kimberley	Female	>4y	landrace	0	7	Ticks found	>3000ha	<=1235	Domestic	Private	Meat	Commercial	0	0	Veld	Yes	No	1	1	Yes
RVF17C-1705	positive	143kim	Kimberley	Female	<2y	landrace	1	7	Zero	>3000ha	<=1235	Domestic	Private	Meat	Commercial	0	0	Veld	Yes	No	1	1	Yes
RVF17C-1709	positive	143kim	Kimberley	Female	>4y	landrace	0	7	Zero	>3000ha	<=1235	Domestic	Private	Meat	Commercial	0	0	Veld	Yes	No	1	1	Yes
RVF17C-1706	negative	143kim	Kimberley	Female	>4y	landrace	0	7	Zero	>3000ha	<=1235	Domestic	Private	Meat	Commercial	0	0	Veld	Yes	No	1	1	Yes
RVF17C-1222	positive	145blo-5	Bloemfontein	Female	>4y	landrace		5	Zero		1307-1401
RVF17C-1223	positive	145blo-5	Bloemfontein	Female	2-4y	landrace		5	Ticks found		1307-1401
RVF17C-1221	negative	145blo-5	Bloemfontein	Female	>4y	exotic		5	Ticks found		1307-1401
RVF17C-1395	positive	151bul	Bultfontein	Male	2-4y	exotic	1	6	Zero	>3000ha	1307-1401	Domestic	Private	Meat	Commercial	0	0	Veld	Yes	No	0	1	Yes
RVF17C-1397	positive	151bul	Bultfontein	Male	2-4y	exotic	1	6	Zero	>3000ha	1307-1401	Domestic	Private	Meat	Commercial	0	0	Veld	Yes	No	0	1	Yes
RVF17C-1394	positive	151bul	Bultfontein	Male	>4y	exotic	1	6	Zero	>3000ha	1307-1401	Domestic	Private	Meat	Commercial	0	0	Veld	Yes	No	0	1	Yes
RVF17C-1421	positive	151bul	Bultfontein	Male	2-4y	exotic	1	6	Zero	>3000ha	1307-1401	Domestic	Private	Meat	Commercial	0	0	Veld	Yes	No	0	1	Yes
RVF17C-1400	positive	151bul	Bultfontein	Male	2-4y	exotic	1	6	Zero	>3000ha	1307-1401	Domestic	Private	Meat	Commercial	0	0	Veld	Yes	No	0	1	Yes
RVF17C-1422	positive	151bul	Bultfontein	Male	2-4y	exotic	1	6	Zero	>3000ha	1307-1401	Domestic	Private	Meat	Commercial	0	0	Veld	Yes	No	0	1	Yes
RVF17C-1399	negative	151bul	Bultfontein	Male	2-4y	exotic	1	6	Zero	>3000ha	1307-1401	Domestic	Private	Meat	Commercial	0	0	Veld	Yes	No	0	1	Yes
RVF17C-1398	positive	151bul	Bultfontein	Male	2-4y	exotic	1	6	Zero	>3000ha	1307-1401	Domestic	Private	Meat	Commercial	0	0	Veld	Yes	No	0	1	Yes
RVF17C-0577	positive	151bul	Bultfontein	Male	2-4y	exotic	1	6	Zero	>3000ha	1307-1401	Domestic	Private	Meat	Commercial	0	0	Veld	Yes	No	0	1	Yes
RVF17C-1396	positive	151bul	Bultfontein	Male	2-4y	exotic	1	6	Zero	>3000ha	1307-1401	Domestic	Private	Meat	Commercial	0	0	Veld	Yes	No	0	1	Yes
RVF17C-1661	positive	152fau	Fauresmith	Female	>4y	exotic	0	8	Ticks found		<=1235	Domestic	Private						Yes	No			No
RVF17C-1660	positive	152fau	Fauresmith	Female	2-4y	exotic	0	8	Ticks found		<=1235	Domestic	Private						Yes	No			No
RVF17C-1288	positive	154blo	Bloemfontein	Female	>4y	exotic	1	6	Ticks found	1001-3000ha	>=1402	Domestic	Private	Meat	Commercial	0	1	Veld	Yes	No	0	1	Yes
RVF17C-1283	positive	154blo	Bloemfontein	Female	>4y	exotic	1	6	Ticks found	1001-3000ha	>=1402	Domestic	Private	Meat	Commercial	0	1	Veld	Yes	No	0	1	Yes
RVF17C-1286	positive	154blo	Bloemfontein	Female	>4y	exotic	1	6	Ticks found	1001-3000ha	>=1402	Domestic	Private	Meat	Commercial	0	1	Veld	Yes	No	0	1	Yes
RVF17C-1287	positive	154blo	Bloemfontein	Female	>4y	exotic	1	6	Ticks found	1001-3000ha	>=1402	Domestic	Private	Meat	Commercial	0	1	Veld	Yes	No	0	1	Yes
RVF17C-1289	negative	154blo	Bloemfontein	Female	>4y	exotic	1	6	Ticks found	1001-3000ha	>=1402	Domestic	Private	Meat	Commercial	0	1	Veld	Yes	No	0	1	Yes
RVF17C-1285	positive	154blo	Bloemfontein	Female	>4y	exotic	1	6	Ticks found	1001-3000ha	>=1402	Domestic	Private	Meat	Commercial	0	1	Veld	Yes	No	0	1	Yes
RVF17C-1281	positive	154blo	Bloemfontein	Female	>4y	exotic	1	6	Ticks found	1001-3000ha	>=1402	Domestic	Private	Meat	Commercial	0	1	Veld	Yes	No	0	1	Yes
RVF17C-1284	positive	154blo	Bloemfontein	Female	>4y	exotic	1	6	Ticks found	1001-3000ha	>=1402	Domestic	Private	Meat	Commercial	0	1	Veld	Yes	No	0	1	Yes
RVF17C-1282	positive	154blo	Bloemfontein	Female	>4y	exotic	1	6	Ticks found	1001-3000ha	>=1402	Domestic	Private	Meat	Commercial	0	1	Veld	Yes	No	0	1	Yes
RVF17C-1175	negative	163kof	Koffiefontein	Female	2-4y	exotic	1	8	Zero		1236-1306	Domestic	Private						Yes	No			No
RVF17C-1624	positive	163kof	Koffiefontein	Female	>4y	landrace	1	8	Ticks found		1236-1306	Domestic	Private						Yes	No			No
RVF17C-1623	negative	163kof	Koffiefontein	Female	<2y	landrace	1	8	Ticks found		1236-1306	Domestic	Private						Yes	No			No
RVF17C-1174	negative	163kof	Koffiefontein	Female	<2y	landrace	1	8	Ticks found		1236-1306	Domestic	Private						Yes	No			No
RVF17C-1625	positive	163kof	Koffiefontein	Female	2-4y	landrace	1	8	Ticks found		1236-1306	Domestic	Private						Yes	No			No
RVF17C-1650	positive	163kof	Koffiefontein	Female	>4y	landrace	0	8	Ticks found		1236-1306	Domestic	Private						Yes	No			No
RVF17C-1171	negative	163kof	Koffiefontein	Female	<2y	exotic	1	8	Ticks found		1236-1306	Domestic	Private						Yes	No			No
RVF17C-1173	positive	163kof	Koffiefontein	Female	>4y	landrace	1	8	Ticks found		1236-1306	Domestic	Private						Yes	No			No
RVF17C-1361	positive	168blo	Bloemfontein	Female	>4y	landrace	1	6	Ticks found		1307-1401	Domestic	Private						Yes	Yes			Yes
RVF17C-1366	positive	168blo	Bloemfontein	Female	>4y	landrace	1	6	Ticks found		1307-1401	Domestic	Private						Yes	Yes			Yes
RVF17C-1360	positive	168blo	Bloemfontein	Female	>4y	landrace	1	6	Ticks found		1307-1401	Domestic	Private						Yes	Yes			Yes
RVF17C-1363	positive	168blo	Bloemfontein	Female	>4y	landrace	1	6	Ticks found		1307-1401	Domestic	Private						Yes	Yes			Yes
RVF17C-1364	positive	168blo	Bloemfontein	Female	>4y	landrace	0	6	Ticks found		1307-1401	Domestic	Private						Yes	Yes			Yes
RVF17C-1367	positive	168blo	Bloemfontein	Female	>4y	landrace	1	6	Ticks found		1307-1401	Domestic	Private						Yes	Yes			Yes
RVF17C-1362	positive	168blo	Bloemfontein	Female	>4y	landrace	1	6	Ticks found		1307-1401	Domestic	Private						Yes	Yes			Yes
RVF17C-1368	positive	168blo	Bloemfontein	Female	>4y	landrace	1	6	Ticks found		1307-1401	Domestic	Private						Yes	Yes			Yes
RVF17C-1365	positive	168blo	Bloemfontein	Female	>4y	landrace	1	6	Ticks found		1307-1401	Domestic	Private						Yes	Yes			Yes
RVF17C-1127	positive	178blo	Bloemfontein	Female	>4y	exotic	1	5	Ticks found	400-1000ha	1236-1306	Domestic	Private	Mixed purpose	Commercial	0	0	Veld	Yes	No	1	1	Yes
RVF17C-0612	negative	178blo	Bloemfontein	Female	>4y	exotic	0	5	Ticks found	400-1000ha	1236-1306	Domestic	Private	Mixed purpose	Commercial	0	0	Veld	Yes	No	1	1	Yes
RVF17C-0615	negative	178blo	Bloemfontein	Female	>4y	exotic	0	5	Ticks found	400-1000ha	1236-1306	Domestic	Private	Mixed purpose	Commercial	0	0	Veld	Yes	No	1	1	Yes
RVF17C-1126	positive	178blo	Bloemfontein	Female	>4y	exotic	0	5	Ticks found	400-1000ha	1236-1306	Domestic	Private	Mixed purpose	Commercial	0	0	Veld	Yes	No	1	1	Yes
RVF17C-1130	positive	178blo	Bloemfontein	Female	>4y	exotic	0	5	Ticks found	400-1000ha	1236-1306	Domestic	Private	Mixed purpose	Commercial	0	0	Veld	Yes	No	1	1	Yes
RVF17C-0620	negative	178blo	Bloemfontein	Female	>4y	exotic	0	5	Ticks found	400-1000ha	1236-1306	Domestic	Private	Mixed purpose	Commercial	0	0	Veld	Yes	No	1	1	Yes
RVF17C-1129	positive	178blo	Bloemfontein	Female	>4y	exotic	1	5	Ticks found	400-1000ha	1236-1306	Domestic	Private	Mixed purpose	Commercial	0	0	Veld	Yes	No	1	1	Yes
RVF17C-1128	positive	178blo	Bloemfontein	Female	>4y	exotic	1	5	Ticks found	400-1000ha	1236-1306	Domestic	Private	Mixed purpose	Commercial	0	0	Veld	Yes	No	1	1	Yes
RVF17C-1482	positive	179red	Reddersburg	Female	>4y	landrace	0	6	Zero	1001-3000ha	>=1402	Domestic	Private	Meat	Commercial	0	0	Veld	Yes	No	1	1	Yes
RVF17C-1483	negative	179red	Reddersburg	Female	<2y	landrace	1	6	Zero	1001-3000ha	>=1402	Domestic	Private	Meat	Commercial	0	0	Veld	Yes	No	1	1	Yes
RVF17C-1480	negative	179red	Reddersburg	Male	<2y	landrace	1	6	Ticks found	1001-3000ha	>=1402	Domestic	Private	Meat	Commercial	0	0	Veld	Yes	No	1	1	Yes
RVF17C-1479	positive	179red	Reddersburg	Female	2-4y	exotic	1	6	Ticks found	1001-3000ha	>=1402	Domestic	Private	Meat	Commercial	0	0	Veld	Yes	No	1	1	Yes
RVF17C-1481	positive	179red	Reddersburg	Female	2-4y	exotic	0	6	Zero	1001-3000ha	>=1402	Domestic	Private	Meat	Commercial	0	0	Veld	Yes	No	1	1	Yes
RVF17C-1477	positive	179red	Reddersburg	Female	>4y	landrace	1	6	Zero	1001-3000ha	>=1402	Domestic	Private	Meat	Commercial	0	0	Veld	Yes	No	1	1	Yes
RVF17C-1478	positive	179red	Reddersburg	Female	>4y	landrace	0	6	Zero	1001-3000ha	>=1402	Domestic	Private	Meat	Commercial	0	0	Veld	Yes	No	1	1	Yes
RVF17C-1476	positive	179red	Reddersburg	Female	>4y	landrace	1	6	Zero	1001-3000ha	>=1402	Domestic	Private	Meat	Commercial	0	0	Veld	Yes	No	1	1	Yes
RVF17C-1227	positive	181ede	Edenburg	Female	>4y	exotic	1	5	Ticks found	>3000ha	1307-1401	Domestic	Communal	Mixed purpose	Informal	0	0	Veld	Yes	Yes	1	0	Yes
RVF17C-1230	negative	181ede	Edenburg	Female	<2y	exotic	0	5	Ticks found	>3000ha	1307-1401	Domestic	Communal	Mixed purpose	Informal	0	0	Veld	Yes	Yes	1	0	Yes
RVF17C-1234	negative	181ede	Edenburg	Female	2-4y	exotic	1	5	Zero	>3000ha	1307-1401	Domestic	Communal	Mixed purpose	Informal	0	0	Veld	Yes	Yes	1	0	Yes
RVF17C-1229	positive	181ede	Edenburg	Female	2-4y	exotic	1	5	Ticks found	>3000ha	1307-1401	Domestic	Communal	Mixed purpose	Informal	0	0	Veld	Yes	Yes	1	0	Yes
RVF17C-1233	positive	181ede	Edenburg	Female	>4y	exotic	1	5	Ticks found	>3000ha	1307-1401	Domestic	Communal	Mixed purpose	Informal	0	0	Veld	Yes	Yes	1	0	Yes
RVF17C-1228	negative	181ede	Edenburg	Female	<2y	exotic	0	5	Ticks found	>3000ha	1307-1401	Domestic	Communal	Mixed purpose	Informal	0	0	Veld	Yes	Yes	1	0	Yes
RVF17C-1231	positive	181ede	Edenburg	Female	2-4y	exotic	1	5	Ticks found	>3000ha	1307-1401	Domestic	Communal	Mixed purpose	Informal	0	0	Veld	Yes	Yes	1	0	Yes
RVF17C-1232	positive	181ede	Edenburg	Female	<2y	exotic	1	5	Ticks found	>3000ha	1307-1401	Domestic	Communal	Mixed purpose	Informal	0	0	Veld	Yes	Yes	1	0	Yes
RVF17C-1226	positive	181ede	Edenburg	Female	>4y	exotic	1	5	Ticks found	>3000ha	1307-1401	Domestic	Communal	Mixed purpose	Informal	0	0	Veld	Yes	Yes	1	0	Yes
RVF17C-1145	positive	185blo	Bloemfontein	Female	>4y	exotic	1	5	Zero		>=1402	Domestic	Private						Yes	Yes			Yes
RVF17C-1148	positive	185blo	Bloemfontein	Female	>4y	exotic	1	5	Zero		>=1402	Domestic	Private						Yes	Yes			Yes
RVF17C-1142	positive	185blo	Bloemfontein	Female	>4y	exotic	0	5	Zero		>=1402	Domestic	Private						Yes	Yes			Yes
RVF17C-1143	positive	185blo	Bloemfontein	Female	>4y	exotic	0	5	Ticks found		>=1402	Domestic	Private						Yes	Yes			Yes
RVF17C-1149	positive	185blo	Bloemfontein	Female	>4y	exotic	1	5	Ticks found		>=1402	Domestic	Private						Yes	Yes			Yes
RVF17C-1144	positive	185blo	Bloemfontein	Female	>4y	exotic	0	5	Zero		>=1402	Domestic	Private						Yes	Yes			Yes
RVF17C-1147	positive	185blo	Bloemfontein	Female	>4y	exotic	1	5	Zero		>=1402	Domestic	Private						Yes	Yes			Yes
RVF17C-1146	positive	185blo	Bloemfontein	Female	>4y	exotic	1	5	Ticks found		>=1402	Domestic	Private						Yes	Yes			Yes
RVF17C-1141	positive	185blo	Bloemfontein	Female	>4y	exotic	0	5	Zero		>=1402	Domestic	Private						Yes	Yes			Yes
RVF17C-1690	positive	199jak	Jakobsdal	Male	<2y	landrace	0	8		400-1000ha	<=1235	Domestic	Private	Meat	Commercial	0	1	Veld	Yes	No	0	0	No
RVF17C-1687	negative	199jak	Jakobsdal	Male	<2y	landrace	0	8		400-1000ha	<=1235	Domestic	Private	Meat	Commercial	0	1	Veld	Yes	No	0	0	No
RVF17C-1688	negative	199jak	Jakobsdal	Male	<2y	landrace	0	8		400-1000ha	<=1235	Domestic	Private	Meat	Commercial	0	1	Veld	Yes	No	0	0	No
RVF17C-1689	positive	199jak	Jakobsdal	Male	<2y	landrace	0	8		400-1000ha	<=1235	Domestic	Private	Meat	Commercial	0	1	Veld	Yes	No	0	0	No
RVF17C-1685	negative	199jak	Jakobsdal	Male	<2y	landrace	0	8		400-1000ha	<=1235	Domestic	Private	Meat	Commercial	0	1	Veld	Yes	No	0	0	No
RVF17C-1686	negative	199jak	Jakobsdal	Male	<2y	landrace	0	8		400-1000ha	<=1235	Domestic	Private	Meat	Commercial	0	1	Veld	Yes	No	0	0	No
RVF17C-1622	positive	203blo	Bloemfontein			landrace		7	Ticks found	<400ha	1236-1306	Domestic	Private	Meat	Semi-commercial	0	0	Kraal with roof	Yes	No	1	1	Yes
RVF17C-0934	positive	203blo	Bloemfontein	Female		landrace		7	Ticks found	<400ha	1236-1306	Domestic	Private	Meat	Semi-commercial	0	0	Kraal with roof	Yes	No	1	1	Yes
RVF17C-1613	positive	203blo	Bloemfontein	Male		landrace		7	Zero	<400ha	1236-1306	Domestic	Private	Meat	Semi-commercial	0	0	Kraal with roof	Yes	No	1	1	Yes
RVF17C-0938	positive	203blo	Bloemfontein	Female		landrace		7	Ticks found	<400ha	1236-1306	Domestic	Private	Meat	Semi-commercial	0	0	Kraal with roof	Yes	No	1	1	Yes
RVF17C-0935	positive	203blo	Bloemfontein	Female		landrace		7	Zero	<400ha	1236-1306	Domestic	Private	Meat	Semi-commercial	0	0	Kraal with roof	Yes	No	1	1	Yes
RVF17C-1614	positive	203blo	Bloemfontein	Female		landrace		7	Ticks found	<400ha	1236-1306	Domestic	Private	Meat	Semi-commercial	0	0	Kraal with roof	Yes	No	1	1	Yes
RVF17C-1616	positive	203blo	Bloemfontein	Female		landrace		7	Ticks found	<400ha	1236-1306	Domestic	Private	Meat	Semi-commercial	0	0	Kraal with roof	Yes	No	1	1	Yes
RVF17C-1609	positive	203blo	Bloemfontein	Female		landrace		7	Ticks found	<400ha	1236-1306	Domestic	Private	Meat	Semi-commercial	0	0	Kraal with roof	Yes	No	1	1	Yes
RVF17C-0931	positive	203blo	Bloemfontein	Female		landrace		7	Ticks found	<400ha	1236-1306	Domestic	Private	Meat	Semi-commercial	0	0	Kraal with roof	Yes	No	1	1	Yes
RVF17C-0932	positive	203blo	Bloemfontein	Female	>4y	landrace		7	Ticks found	<400ha	1236-1306	Domestic	Private	Meat	Semi-commercial	0	0	Kraal with roof	Yes	No	1	1	Yes
RVF17C-1610	positive	203blo	Bloemfontein	Female		landrace		7	Ticks found	<400ha	1236-1306	Domestic	Private	Meat	Semi-commercial	0	0	Kraal with roof	Yes	No	1	1	Yes
RVF17C-1615	negative	203blo	Bloemfontein	Female		landrace		7	Ticks found	<400ha	1236-1306	Domestic	Private	Meat	Semi-commercial	0	0	Kraal with roof	Yes	No	1	1	Yes
RVF17C-1612	positive	203blo	Bloemfontein	Female		landrace		7	Ticks found	<400ha	1236-1306	Domestic	Private	Meat	Semi-commercial	0	0	Kraal with roof	Yes	No	1	1	Yes
RVF17C-1611	positive	203blo	Bloemfontein	Female		landrace		7	Ticks found	<400ha	1236-1306	Domestic	Private	Meat	Semi-commercial	0	0	Kraal with roof	Yes	No	1	1	Yes
RVF17C-1450	positive	205tro	Trompsburg	Female	2-4y	landrace	1	7	Ticks found	400-1000ha	>=1402	Domestic	Private	Meat	Commercial	0	0	Veld	Yes	No	0	0	Yes
RVF17C-1448	negative	205tro	Trompsburg	Female	2-4y	landrace	1	7	Zero	400-1000ha	>=1402	Domestic	Private	Meat	Commercial	0	0	Veld	Yes	No	0	0	Yes
RVF17C-1449	negative	205tro	Trompsburg	Female	2-4y	landrace	1	7	Zero	400-1000ha	>=1402	Domestic	Private	Meat	Commercial	0	0	Veld	Yes	No	0	0	Yes
RVF17C-1662	negative	208kim	Kimberley	Female	<2y	exotic		8	Ticks found		<=1235	Domestic	Communal	Mixed purpose	Informal	0	0	Open kraal	No	No	1	0	No
RVF17C-1663	positive	208kim	Kimberley	Female	>4y	exotic		8	Ticks found		<=1235	Domestic	Communal	Mixed purpose	Informal	0	0	Open kraal	No	No	1	0	No
RVF17C-1664	negative	208kim	Kimberley	Female	>4y	landrace		8	Ticks found		<=1235	Domestic	Communal	Mixed purpose	Informal	0	0	Open kraal	No	No	1	0	No
RVF17C-1324	negative	210pet	Petrusburg	Female	2-4y	exotic	1	6	Ticks found	<400ha	1236-1306	Domestic	Private	Meat	Informal	0	0	Open kraal	Yes	No	1	1	Yes
RVF17C-1321	positive	210pet	Petrusburg	Female	>4y	exotic	1	6	Ticks found	<400ha	1236-1306	Domestic	Private	Meat	Informal	0	0	Open kraal	Yes	No	1	1	Yes
RVF17C-1320	negative	210pet	Petrusburg	Female	>4y	exotic	1	6	Zero	<400ha	1236-1306	Domestic	Private	Meat	Informal	0	0	Open kraal	Yes	No	1	1	Yes
RVF17C-1323	positive	210pet	Petrusburg	Female	>4y	exotic	1	6	Zero	<400ha	1236-1306	Domestic	Private	Meat	Informal	0	0	Open kraal	Yes	No	1	1	Yes
RVF17C-1322	positive	210pet	Petrusburg	Female	>4y	exotic	1	6	Ticks found	<400ha	1236-1306	Domestic	Private	Meat	Informal	0	0	Open kraal	Yes	No	1	1	Yes
RVF17C-1316	negative	210pet	Petrusburg	Female	2-4y	exotic	1	6	Ticks found	<400ha	1236-1306	Domestic	Private	Meat	Informal	0	0	Open kraal	Yes	No	1	1	Yes
RVF17C-1317	positive	210pet	Petrusburg	Female	2-4y	exotic	1	6	Zero	<400ha	1236-1306	Domestic	Private	Meat	Informal	0	0	Open kraal	Yes	No	1	1	Yes
RVF17C-1319	positive	210pet	Petrusburg	Female	>4y	exotic	1	6	Ticks found	<400ha	1236-1306	Domestic	Private	Meat	Informal	0	0	Open kraal	Yes	No	1	1	Yes
RVF17C-1318	positive	210pet	Petrusburg	Female	>4y	exotic	1	6	Ticks found	<400ha	1236-1306	Domestic	Private	Meat	Informal	0	0	Open kraal	Yes	No	1	1	Yes
RVF17C-1245	positive	211bos	Boshof	Female	>4y	landrace	1	5	Ticks found	>3000ha	1236-1306	Domestic	Private	Meat	Semi-commercial	1	1	Veld	Yes	No	1	1	No
RVF17C-1244	positive	211bos	Boshof	Female	>4y	landrace	1	5	Ticks found	>3000ha	1236-1306	Domestic	Private	Meat	Semi-commercial	1	1	Veld	Yes	No	1	1	No
RVF17C-1246	positive	211bos	Boshof	Female	>4y	landrace	1	5	Ticks found	>3000ha	1236-1306	Domestic	Private	Meat	Semi-commercial	1	1	Veld	Yes	No	1	1	No
RVF17C-1207	negative	214pet	Bloemfontein	Male	<2y	landrace	1	5	Ticks found	>3000ha	1307-1401	Domestic	Private	Meat	Commercial	0	0	Veld	Yes	No	0	1	No
RVF17C-1203	positive	214pet	Bloemfontein	Female	>4y	landrace	1	5	Ticks found	>3000ha	1307-1401	Domestic	Private	Meat	Commercial	0	0	Veld	Yes	No	0	1	No
RVF17C-1208	negative	214pet	Bloemfontein	Male	<2y	landrace	1	5	Ticks found	>3000ha	1307-1401	Domestic	Private	Meat	Commercial	0	0	Veld	Yes	No	0	1	No
RVF17C-1204	positive	214pet	Bloemfontein	Female	>4y	landrace	0	5	Ticks found	>3000ha	1307-1401	Domestic	Private	Meat	Commercial	0	0	Veld	Yes	No	0	1	No
RVF17C-1209	negative	214pet	Bloemfontein	Male	<2y	landrace	1	5	Ticks found	>3000ha	1307-1401	Domestic	Private	Meat	Commercial	0	0	Veld	Yes	No	0	1	No
RVF17C-1206	positive	214pet	Bloemfontein	Female	>4y	landrace	1	5	Zero	>3000ha	1307-1401	Domestic	Private	Meat	Commercial	0	0	Veld	Yes	No	0	1	No
RVF17C-1201	positive	214pet	Bloemfontein	Female	>4y	landrace	1	5	Ticks found	>3000ha	1307-1401	Domestic	Private	Meat	Commercial	0	0	Veld	Yes	No	0	1	No
RVF17C-1205	positive	214pet	Bloemfontein	Female	>4y	landrace	1	5	Ticks found	>3000ha	1307-1401	Domestic	Private	Meat	Commercial	0	0	Veld	Yes	No	0	1	No
RVF17C-1202	positive	214pet	Bloemfontein	Female	>4y	landrace	1	5	Ticks found	>3000ha	1307-1401	Domestic	Private	Meat	Commercial	0	0	Veld	Yes	No	0	1	No
RVF17C-1279	positive	222phi	Philippolis	Female	>4y	landrace	1	6	Zero	>3000ha	1307-1401	Domestic	Private	Wool	Commercial	0	1	Veld	Yes	No	1	0	Yes
RVF17C-1248	positive	222phi	Philippolis	Female	>4y	exotic	1	6	Zero	>3000ha	1307-1401	Domestic	Private	Wool	Commercial	0	1	Veld	Yes	No	1	0	Yes
RVF17C-1276	positive	222phi	Philippolis	Female	>4y	landrace	1	6	Zero	>3000ha	1307-1401	Domestic	Private	Wool	Commercial	0	1	Veld	Yes	No	1	0	Yes
RVF17C-1277	positive	222phi	Philippolis	Female	>4y	landrace	1	6	Zero	>3000ha	1307-1401	Domestic	Private	Wool	Commercial	0	1	Veld	Yes	No	1	0	Yes
RVF17C-1280	positive	222phi	Philippolis	Female	>4y	landrace	1	6	Zero	>3000ha	1307-1401	Domestic	Private	Wool	Commercial	0	1	Veld	Yes	No	1	0	Yes
RVF17C-1250	positive	222phi	Philippolis	Female	>4y	landrace	1	6	Zero	>3000ha	1307-1401	Domestic	Private	Wool	Commercial	0	1	Veld	Yes	No	1	0	Yes
RVF17C-1247	positive	222phi	Philippolis	Female	>4y	landrace	1	6	Zero	>3000ha	1307-1401	Domestic	Private	Wool	Commercial	0	1	Veld	Yes	No	1	0	Yes
RVF17C-1278	positive	222phi	Philippolis	Female	>4y	landrace	1	6	Zero	>3000ha	1307-1401	Domestic	Private	Wool	Commercial	0	1	Veld	Yes	No	1	0	Yes
RVF17C-1249	positive	222phi	Philippolis	Female	>4y	exotic	1	6	Zero	>3000ha	1307-1401	Domestic	Private	Wool	Commercial	0	1	Veld	Yes	No	1	0	Yes
RVF17C-1157	positive	227blo	Bloemfontein	Female	>4y	landrace		7	Zero	400-1000ha	1307-1401	Domestic	Private	Meat	Commercial	0	0	Veld	Yes	No	0	1	No
RVF17C-1158	positive	227blo	Bloemfontein	Female	>4y	landrace		7	Zero	400-1000ha	1307-1401	Domestic	Private	Meat	Commercial	0	0	Veld	Yes	No	0	1	No
RVF17C-1165	positive	227blo	Bloemfontein	Female	>4y	landrace		7	Zero	400-1000ha	1307-1401	Domestic	Private	Meat	Commercial	0	0	Veld	Yes	No	0	1	No
RVF17C-1164	positive	227blo	Bloemfontein	Female	2-4y	landrace		7	Zero	400-1000ha	1307-1401	Domestic	Private	Meat	Commercial	0	0	Veld	Yes	No	0	1	No
RVF17C-1161	positive	227blo	Bloemfontein	Female	>4y	landrace		7	Zero	400-1000ha	1307-1401	Domestic	Private	Meat	Commercial	0	0	Veld	Yes	No	0	1	No
RVF17C-1160	positive	227blo	Bloemfontein	Female	>4y	landrace		7	Zero	400-1000ha	1307-1401	Domestic	Private	Meat	Commercial	0	0	Veld	Yes	No	0	1	No
RVF17C-1159	positive	227blo	Bloemfontein	Female	2-4y	landrace		7	Zero	400-1000ha	1307-1401	Domestic	Private	Meat	Commercial	0	0	Veld	Yes	No	0	1	No
RVF17C-1163	positive	227blo	Bloemfontein	Female	>4y	landrace		7	Ticks found	400-1000ha	1307-1401	Domestic	Private	Meat	Commercial	0	0	Veld	Yes	No	0	1	No
RVF17C-1162	positive	227blo	Bloemfontein	Female	>4y	landrace		7	Ticks found	400-1000ha	1307-1401	Domestic	Private	Meat	Commercial	0	0	Veld	Yes	No	0	1	No
RVF17C-1585	positive	229pet	Petrusburg	Female	2-4y	landrace	1	7	Ticks found	1001-3000ha	1236-1306	Domestic	Private	Meat	Commercial	0	0	Veld	Yes	No	0	1	Yes
RVF17C-1590	positive	229pet	Petrusburg	Female	>4y	landrace	1	7	Ticks found	1001-3000ha	1236-1306	Domestic	Private	Meat	Commercial	0	0	Veld	Yes	No	0	1	Yes
RVF17C-1592	positive	229pet	Petrusburg	Female	>4y	landrace	1	7	Ticks found	1001-3000ha	1236-1306	Domestic	Private	Meat	Commercial	0	0	Veld	Yes	No	0	1	Yes
RVF17C-1591	positive	229pet	Petrusburg	Female	>4y	landrace	1	7	Ticks found	1001-3000ha	1236-1306	Domestic	Private	Meat	Commercial	0	0	Veld	Yes	No	0	1	Yes
RVF17C-1593	positive	229pet	Petrusburg	Female	>4y	landrace	1	7	Ticks found	1001-3000ha	1236-1306	Domestic	Private	Meat	Commercial	0	0	Veld	Yes	No	0	1	Yes
RVF17C-1587	positive	229pet	Petrusburg	Female	>4y	landrace	0	7	Ticks found	1001-3000ha	1236-1306	Domestic	Private	Meat	Commercial	0	0	Veld	Yes	No	0	1	Yes
RVF17C-1586	positive	229pet	Petrusburg	Female	>4y	landrace	0	7	Ticks found	1001-3000ha	1236-1306	Domestic	Private	Meat	Commercial	0	0	Veld	Yes	No	0	1	Yes
RVF17C-1588	positive	229pet	Petrusburg	Female	>4y	landrace	0	7	Ticks found	1001-3000ha	1236-1306	Domestic	Private	Meat	Commercial	0	0	Veld	Yes	No	0	1	Yes
RVF17C-1589	positive	229pet	Petrusburg	Female	>4y	landrace	0	7	Zero	1001-3000ha	1236-1306	Domestic	Private	Meat	Commercial	0	0	Veld	Yes	No	0	1	Yes
RVF17C-1534	positive	246bul	Bultfontein	Female	2-4y	landrace	1	7	Ticks found	1001-3000ha	>=1402	Domestic	Private	Meat	Commercial	0	1	Veld	Yes	Yes	0	1	No
RVF17C-1574	positive	246bul	Bultfontein	Female	2-4y	landrace	1	7	Zero	1001-3000ha	>=1402	Domestic	Private	Meat	Commercial	0	1	Veld	Yes	Yes	0	1	No
RVF17C-1575	positive	246bul	Bultfontein	Female	2-4y	landrace	1	7	Ticks found	1001-3000ha	>=1402	Domestic	Private	Meat	Commercial	0	1	Veld	Yes	Yes	0	1	No
RVF17C-1535	positive	246bul	Bultfontein	Female	2-4y	landrace	1	7	Ticks found	1001-3000ha	>=1402	Domestic	Private	Meat	Commercial	0	1	Veld	Yes	Yes	0	1	No
RVF17C-1571	negative	246bul	Bultfontein	Female	2-4y	landrace	1	7	Zero	1001-3000ha	>=1402	Domestic	Private	Meat	Commercial	0	1	Veld	Yes	Yes	0	1	No
RVF17C-1533	positive	246bul	Bultfontein	Female	2-4y	landrace	1	7	Ticks found	1001-3000ha	>=1402	Domestic	Private	Meat	Commercial	0	1	Veld	Yes	Yes	0	1	No
RVF17C-1572	positive	246bul	Bultfontein	Female	2-4y	landrace	1	7	Ticks found	1001-3000ha	>=1402	Domestic	Private	Meat	Commercial	0	1	Veld	Yes	Yes	0	1	No
RVF17C-1573	positive	246bul	Bultfontein	Female	2-4y	landrace	1	7	Zero	1001-3000ha	>=1402	Domestic	Private	Meat	Commercial	0	1	Veld	Yes	Yes	0	1	No
RVF17C-1536	positive	246bul	Bultfontein	Female	2-4y	landrace	1	7	Zero	1001-3000ha	>=1402	Domestic	Private	Meat	Commercial	0	1	Veld	Yes	Yes	0	1	No
RVF17C-1675	positive	249kim	Kimberley	Female	2-4y	landrace	0	8	Ticks found	400-1000ha	<=1235	Domestic	Communal	Mixed purpose	Informal	0	0	Veld	No	Yes	1	0	No
RVF17C-1671	positive	249kim	Kimberley	Female	>4y	landrace	0	8	Ticks found	400-1000ha	<=1235	Domestic	Communal	Mixed purpose	Informal	0	0	Veld	No	Yes	1	0	No
RVF17C-1728	positive	249kim	Kimberley	Female	>4y	landrace	0	8	Ticks found	400-1000ha	<=1235	Domestic	Communal	Mixed purpose	Informal	0	0	Veld	No	Yes	1	0	No
RVF17C-1672	positive	249kim	Kimberley	Female	2-4y	landrace	0	8	Ticks found	400-1000ha	<=1235	Domestic	Communal	Mixed purpose	Informal	0	0	Veld	No	Yes	1	0	No
RVF17C-1674	negative	249kim	Kimberley	Female	2-4y	landrace	0	8	Ticks found	400-1000ha	<=1235	Domestic	Communal	Mixed purpose	Informal	0	0	Veld	No	Yes	1	0	No
RVF17C-1670	positive	249kim	Kimberley	Female	>4y	landrace	0	8	Ticks found	400-1000ha	<=1235	Domestic	Communal	Mixed purpose	Informal	0	0	Veld	No	Yes	1	0	No
RVF17C-1673	positive	249kim	Kimberley	Female	2-4y	landrace	0	8	Ticks found	400-1000ha	<=1235	Domestic	Communal	Mixed purpose	Informal	0	0	Veld	No	Yes	1	0	No
RVF17C-1727	negative	249kim	Kimberley	Female	2-4y	landrace	0	8	Ticks found	400-1000ha	<=1235	Domestic	Communal	Mixed purpose	Informal	0	0	Veld	No	Yes	1	0	No
RVF17C-1726	negative	249kim	Kimberley	Female	2-4y	landrace	0	8	Ticks found	400-1000ha	<=1235	Domestic	Communal	Mixed purpose	Informal	0	0	Veld	No	Yes	1	0	No
RVF17C-1631	positive	255tro	Trompsburg	Female	>4y	landrace		7	Zero	400-1000ha	>=1402	Domestic	Private	Wool	Semi-commercial	0	0	Veld	Yes	No	0	1	No
RVF17C-1632	positive	255tro	Trompsburg	Female	>4y	landrace		7	Zero	400-1000ha	>=1402	Domestic	Private	Wool	Semi-commercial	0	0	Veld	Yes	No	0	1	No
RVF17C-1626	negative	255tro	Trompsburg	Female	>4y			7	Zero	400-1000ha	>=1402	Domestic	Private	Wool	Semi-commercial	0	0	Veld	Yes	No	0	1	No
RVF17C-1629	positive	255tro	Trompsburg	Female	>4y	exotic		7	Zero	400-1000ha	>=1402	Domestic	Private	Wool	Semi-commercial	0	0	Veld	Yes	No	0	1	No
RVF17C-1628	positive	255tro	Trompsburg	Female	>4y	landrace		7	Zero	400-1000ha	>=1402	Domestic	Private	Wool	Semi-commercial	0	0	Veld	Yes	No	0	1	No
RVF17C-1633	positive	255tro	Trompsburg	Female	>4y	landrace		7	Zero	400-1000ha	>=1402	Domestic	Private	Wool	Semi-commercial	0	0	Veld	Yes	No	0	1	No
RVF17C-1627	negative	255tro	Trompsburg	Female	>4y	landrace		7	Zero	400-1000ha	>=1402	Domestic	Private	Wool	Semi-commercial	0	0	Veld	Yes	No	0	1	No
RVF17C-1630	positive	255tro	Trompsburg	Female	>4y	landrace		7	Zero	400-1000ha	>=1402	Domestic	Private	Wool	Semi-commercial	0	0	Veld	Yes	No	0	1	No
RVF17C-1263	positive	259ede	Edenburg	Female	>4y	exotic	0	5	Ticks found	1001-3000ha	>=1402	Domestic	Private	Meat	Semi-commercial	1	1		Yes	No	0	1	No
RVF17C-1262	positive	259ede	Edenburg	Female	<2y	exotic	0	5	Ticks found	1001-3000ha	>=1402	Domestic	Private	Meat	Semi-commercial	1	1		Yes	No	0	1	No
RVF17C-1636	positive	263phi	Philippolis	Female	>4y	exotic	1	7	Zero	>3000ha	>=1402	Domestic	Private	Meat	Commercial	0	1	Veld	Yes	No	1	0	No
RVF17C-1639	positive	263phi	Philippolis	Female	>4y	exotic	1	7	Ticks found	>3000ha	>=1402	Domestic	Private	Meat	Commercial	0	1	Veld	Yes	No	1	0	No
RVF17C-1641	positive	263phi	Philippolis	Female	>4y	exotic	1	7	Ticks found	>3000ha	>=1402	Domestic	Private	Meat	Commercial	0	1	Veld	Yes	No	1	0	No
RVF17C-1640	negative	263phi	Philippolis	Male	<2y	landrace	1	7	Ticks found	>3000ha	>=1402	Domestic	Private	Meat	Commercial	0	1	Veld	Yes	No	1	0	No
RVF17C-1635	positive	263phi	Philippolis	Female	>4y	landrace	1	7	Ticks found	>3000ha	>=1402	Domestic	Private	Meat	Commercial	0	1	Veld	Yes	No	1	0	No
RVF17C-1637	negative	263phi	Philippolis	Female	<2y	landrace	1	7	Zero	>3000ha	>=1402	Domestic	Private	Meat	Commercial	0	1	Veld	Yes	No	1	0	No
RVF17C-1638	positive	263phi	Philippolis	Female	>4y	exotic	1	7	Ticks found	>3000ha	>=1402	Domestic	Private	Meat	Commercial	0	1	Veld	Yes	No	1	0	No
RVF17C-1565	positive	267bos	Boshof	Female	>4y	landrace	0	7	Ticks found	1001-3000ha	1307-1401	Domestic	Private	Mixed purpose	Commercial	0	1	Veld	Yes	No	1	1	Yes
RVF17C-1570	negative	267bos	Boshof	Female	<2y	landrace	1	7	Ticks found	1001-3000ha	1307-1401	Domestic	Private	Mixed purpose	Commercial	0	1	Veld	Yes	No	1	1	Yes
RVF17C-1569	negative	267bos	Boshof	Female	<2y	landrace	1	7	Ticks found	1001-3000ha	1307-1401	Domestic	Private	Mixed purpose	Commercial	0	1	Veld	Yes	No	1	1	Yes
RVF17C-1568	positive	267bos	Boshof	Female	2-4y	landrace	1	7	Ticks found	1001-3000ha	1307-1401	Domestic	Private	Mixed purpose	Commercial	0	1	Veld	Yes	No	1	1	Yes
RVF17C-1567	positive	267bos	Boshof	Female	2-4y	landrace	1	7	Ticks found	1001-3000ha	1307-1401	Domestic	Private	Mixed purpose	Commercial	0	1	Veld	Yes	No	1	1	Yes
RVF17C-1566	positive	267bos	Boshof	Female	>4y	landrace	0	7	Ticks found	1001-3000ha	1307-1401	Domestic	Private	Mixed purpose	Commercial	0	1	Veld	Yes	No	1	1	Yes
RVF17C-1645	positive	279blo	Bloemfontein	Female	>4y	exotic	1	7	Zero	>3000ha	1307-1401	Domestic	Private	Meat	Commercial	0	1	Veld	Yes	No	1	0	No
RVF17C-1648	positive	279blo	Bloemfontein	Female	>4y	exotic	1	7	Ticks found	>3000ha	1307-1401	Domestic	Private	Meat	Commercial	0	1	Veld	Yes	No	1	0	No
RVF17C-1642	negative	279blo	Bloemfontein	Female	2-4y	exotic	1	7	Zero	>3000ha	1307-1401	Domestic	Private	Meat	Commercial	0	1	Veld	Yes	No	1	0	No
RVF17C-1647	positive	279blo	Bloemfontein	Female	>4y	exotic	1	7	Zero	>3000ha	1307-1401	Domestic	Private	Meat	Commercial	0	1	Veld	Yes	No	1	0	No
RVF17C-1643	positive	279blo	Bloemfontein	Female	>4y	exotic	1	7	Ticks found	>3000ha	1307-1401	Domestic	Private	Meat	Commercial	0	1	Veld	Yes	No	1	0	No
RVF17C-1646	positive	279blo	Bloemfontein	Female	>4y	exotic	1	7	Ticks found	>3000ha	1307-1401	Domestic	Private	Meat	Commercial	0	1	Veld	Yes	No	1	0	No
RVF17C-1649	positive	279blo	Bloemfontein	Female	>4y	exotic	1	7	Ticks found	>3000ha	1307-1401	Domestic	Private	Meat	Commercial	0	1	Veld	Yes	No	1	0	No
RVF17C-1644	positive	279blo	Bloemfontein	Female	2-4y	exotic	1	7	Zero	>3000ha	1307-1401	Domestic	Private	Meat	Commercial	0	1	Veld	Yes	No	1	0	No
RVF17C-1546	positive	281her	Hertzogville	Female	>4y	exotic	1	7	Ticks found	>3000ha	1307-1401	Domestic	Private	Meat	Commercial	0	1	Veld	Yes	No	1	1	No
RVF17C-1604	negative	281her	Hertzogville	Female	<2y	exotic	1	7	Zero	>3000ha	1307-1401	Domestic	Private	Meat	Commercial	0	1	Veld	Yes	No	1	1	No
RVF17C-1548	negative	281her	Hertzogville	Female	2-4y	exotic	1	7	Ticks found	>3000ha	1307-1401	Domestic	Private	Meat	Commercial	0	1	Veld	Yes	No	1	1	No
RVF17C-1547	positive	281her	Hertzogville	Female	2-4y	exotic	1	7	Ticks found	>3000ha	1307-1401	Domestic	Private	Meat	Commercial	0	1	Veld	Yes	No	1	1	No
RVF17C-1549	positive	281her	Hertzogville	Female	2-4y	exotic	1	7	Zero	>3000ha	1307-1401	Domestic	Private	Meat	Commercial	0	1	Veld	Yes	No	1	1	No
RVF17C-1601	positive	281her	Hertzogville	Female	2-4y	exotic	1	7	Zero	>3000ha	1307-1401	Domestic	Private	Meat	Commercial	0	1	Veld	Yes	No	1	1	No
RVF17C-1603	negative	281her	Hertzogville	Female	<2y	exotic	1	7	Zero	>3000ha	1307-1401	Domestic	Private	Meat	Commercial	0	1	Veld	Yes	No	1	1	No
RVF17C-1602	negative	281her	Hertzogville	Female	<2y	exotic	1	7	Zero	>3000ha	1307-1401	Domestic	Private	Meat	Commercial	0	1	Veld	Yes	No	1	1	No
RVF17C-1550	positive	281her	Hertzogville	Female	2-4y	exotic	1	7	Zero	>3000ha	1307-1401	Domestic	Private	Meat	Commercial	0	1	Veld	Yes	No	1	1	No
RVF17C-1310	negative	284pet	Petrusburg	Female	>4y	landrace	1	6	Ticks found	1001-3000ha	1307-1401	Domestic	Private	Meat	Commercial	1	1	Veld	Yes	No	1	1	No
RVF17C-1311	positive	284pet	Petrusburg	Female	>4y	landrace	1	6	Ticks found	1001-3000ha	1307-1401	Domestic	Private	Meat	Commercial	1	1	Veld	Yes	No	1	1	No
RVF17C-1299	positive	284pet	Petrusburg	Female	>4y	landrace	1	6	Zero	1001-3000ha	1307-1401	Domestic	Private	Meat	Commercial	1	1	Veld	Yes	No	1	1	No
RVF17C-1300	positive	284pet	Petrusburg	Female	>4y	landrace	1	6	Zero	1001-3000ha	1307-1401	Domestic	Private	Meat	Commercial	1	1	Veld	Yes	No	1	1	No
RVF17C-1273	positive	284pet	Petrusburg	Female	2-4y	landrace	1	6	Ticks found	1001-3000ha	1307-1401	Domestic	Private	Meat	Commercial	1	1	Veld	Yes	No	1	1	No
RVF17C-1274	positive	284pet	Petrusburg	Female	>4y	landrace	1	6	Zero	1001-3000ha	1307-1401	Domestic	Private	Meat	Commercial	1	1	Veld	Yes	No	1	1	No
RVF17C-1275	positive	284pet	Petrusburg	Female	2-4y	landrace	1	6	Ticks found	1001-3000ha	1307-1401	Domestic	Private	Meat	Commercial	1	1	Veld	Yes	No	1	1	No
RVF17C-1272	positive	284pet	Petrusburg	Female	>4y	landrace	1	6	Zero	1001-3000ha	1307-1401	Domestic	Private	Meat	Commercial	1	1	Veld	Yes	No	1	1	No
RVF17C-1271	positive	284pet	Petrusburg	Female	>4y	landrace	1	6	Zero	1001-3000ha	1307-1401	Domestic	Private	Meat	Commercial	1	1	Veld	Yes	No	1	1	No
RVF17C-1256	positive	290pet	Petrusburg	Female	>4y	landrace	0	5	Ticks found	<400ha		Domestic	Private	Meat	Feedlot	0	0	Open kraal	Yes	Yes	0	1	Yes
RVF17C-1261	positive	290pet	Petrusburg	Female	>4y	landrace	0	5	Ticks found	<400ha		Domestic	Private	Meat	Feedlot	0	0	Open kraal	Yes	Yes	0	1	Yes
RVF17C-1257	positive	290pet	Petrusburg	Female	>4y	landrace	0	5	Ticks found	<400ha		Domestic	Private	Meat	Feedlot	0	0	Open kraal	Yes	Yes	0	1	Yes
RVF17C-1259	positive	290pet	Petrusburg	Female	>4y	landrace	0	5	Ticks found	<400ha		Domestic	Private	Meat	Feedlot	0	0	Open kraal	Yes	Yes	0	1	Yes
RVF17C-1254	positive	290pet	Petrusburg	Female	>4y	landrace	0	5	Ticks found	<400ha		Domestic	Private	Meat	Feedlot	0	0	Open kraal	Yes	Yes	0	1	Yes
RVF17C-1258	positive	290pet	Petrusburg	Female	>4y	landrace	0	5	Ticks found	<400ha		Domestic	Private	Meat	Feedlot	0	0	Open kraal	Yes	Yes	0	1	Yes
RVF17C-1253	positive	290pet	Petrusburg	Female	>4y	landrace	0	5	Ticks found	<400ha		Domestic	Private	Meat	Feedlot	0	0	Open kraal	Yes	Yes	0	1	Yes
RVF17C-1255	positive	290pet	Petrusburg	Female	>4y	landrace	0	5	Ticks found	<400ha		Domestic	Private	Meat	Feedlot	0	0	Open kraal	Yes	Yes	0	1	Yes
RVF17C-1260	positive	290pet	Petrusburg	Female	>4y	landrace	0	5	Ticks found	<400ha		Domestic	Private	Meat	Feedlot	0	0	Open kraal	Yes	Yes	0	1	Yes
RVF17C-1607	negative	295jak	Jakobsdal	Female	>4y	landrace	1	7	Ticks found	<400ha	<=1235	Domestic	Private	Meat	Commercial	0	0	Veld	Yes	No	1	1	No
RVF17C-1608	negative	295jak	Jakobsdal	Female	<2y	landrace	1	7	Ticks found	<400ha	<=1235	Domestic	Private	Meat	Commercial	0	0	Veld	Yes	No	1	1	No
RVF17C-0698	positive	295jak	Jakobsdal	Female	>4y	landrace	0	7	Ticks found	<400ha	<=1235	Domestic	Private	Meat	Commercial	0	0	Veld	Yes	No	1	1	No
RVF17C-1781	positive	296bar	Barkley West	Female	>4y	landrace	0	8	Ticks found	<400ha	<=1235	Domestic	Private	Meat	Semi-commercial	0	0		Yes	No	0	0	Yes
RVF17C-1782	positive	296bar	Barkley West	Female	>4y	landrace	0	8	Ticks found	<400ha	<=1235	Domestic	Private	Meat	Semi-commercial	0	0		Yes	No	0	0	Yes
RVF17C-1214	negative	297blo	Bloemfontein	Female	2-4y	exotic	1	5	Ticks found	400-1000ha	1307-1401	Domestic	Private	Meat	Commercial	0	0	Veld	Yes	No	0	0	No
RVF17C-1217	positive	297blo	Bloemfontein	Female	>4y	exotic	1	5	Ticks found	400-1000ha	1307-1401	Domestic	Private	Meat	Commercial	0	0	Veld	Yes	No	0	0	No
RVF17C-1213	negative	297blo	Bloemfontein	Female	<2y	exotic	1	5	Ticks found	400-1000ha	1307-1401	Domestic	Private	Meat	Commercial	0	0	Veld	Yes	No	0	0	No
RVF17C-1211	positive	297blo	Bloemfontein	Male	>4y	exotic	1	5	Ticks found	400-1000ha	1307-1401	Domestic	Private	Meat	Commercial	0	0	Veld	Yes	No	0	0	No
RVF17C-1212	positive	297blo	Bloemfontein	Female	>4y	exotic	1	5	Ticks found	400-1000ha	1307-1401	Domestic	Private	Meat	Commercial	0	0	Veld	Yes	No	0	0	No
RVF17C-1216	positive	297blo	Bloemfontein	Female	>4y	exotic	1	5	Ticks found	400-1000ha	1307-1401	Domestic	Private	Meat	Commercial	0	0	Veld	Yes	No	0	0	No
RVF17C-1219	negative	297blo	Bloemfontein	Female	2-4y	exotic	1	5	Ticks found	400-1000ha	1307-1401	Domestic	Private	Meat	Commercial	0	0	Veld	Yes	No	0	0	No
RVF17C-1218	positive	297blo	Bloemfontein	Female	<2y	exotic	1	5	Ticks found	400-1000ha	1307-1401	Domestic	Private	Meat	Commercial	0	0	Veld	Yes	No	0	0	No
RVF17C-1220	positive	297blo	Bloemfontein	Female	>4y	exotic	1	5	Ticks found	400-1000ha	1307-1401	Domestic	Private	Meat	Commercial	0	0	Veld	Yes	No	0	0	No
RVF17C-1508	positive	311her	Hertzogville	Male	>4y	landrace	1	7	Ticks found	1001-3000ha		Domestic	Private	Wool	Commercial	1	0	Veld	Yes	No	1	1	No
RVF17C-1507	positive	311her	Hertzogville	Male	>4y	landrace	1	7	Ticks found	1001-3000ha		Domestic	Private	Wool	Commercial	1	0	Veld	Yes	No	1	1	No
RVF17C-1510	positive	311her	Hertzogville	Male	>4y	landrace	1	7	Zero	1001-3000ha		Domestic	Private	Wool	Commercial	1	0	Veld	Yes	No	1	1	No
RVF17C-1509	positive	311her	Hertzogville	Male	>4y	landrace	1	7	Zero	1001-3000ha		Domestic	Private	Wool	Commercial	1	0	Veld	Yes	No	1	1	No
RVF17C-1577	positive	320fau	Fauresmith	Female	>4y	landrace	1	7	Zero	>3000ha	1236-1306	Domestic	Private	Meat	Feedlot	0	1	Veld	Yes	No	0	1	Yes
RVF17C-1584	negative	320fau	Fauresmith	Male	2-4y	exotic	1	7	Zero	>3000ha	1236-1306	Domestic	Private	Meat	Feedlot	0	1	Veld	Yes	No	0	1	Yes
RVF17C-1579	positive	320fau	Fauresmith	Female	>4y	landrace	1	7	Ticks found	>3000ha	1236-1306	Domestic	Private	Meat	Feedlot	0	1	Veld	Yes	No	0	1	Yes
RVF17C-1581	positive	320fau	Fauresmith	Female	>4y	landrace	1	7	Zero	>3000ha	1236-1306	Domestic	Private	Meat	Feedlot	0	1	Veld	Yes	No	0	1	Yes
RVF17C-1583	negative	320fau	Fauresmith	Male	2-4y	exotic	1	7	Zero	>3000ha	1236-1306	Domestic	Private	Meat	Feedlot	0	1	Veld	Yes	No	0	1	Yes
RVF17C-1580	positive	320fau	Fauresmith	Female	>4y	landrace	1	7	Zero	>3000ha	1236-1306	Domestic	Private	Meat	Feedlot	0	1	Veld	Yes	No	0	1	Yes
RVF17C-1576	negative	320fau	Fauresmith	Male	2-4y	exotic	1	7	Zero	>3000ha	1236-1306	Domestic	Private	Meat	Feedlot	0	1	Veld	Yes	No	0	1	Yes
RVF17C-1582	positive	320fau	Fauresmith	Female	>4y	landrace	1	7	Zero	>3000ha	1236-1306	Domestic	Private	Meat	Feedlot	0	1	Veld	Yes	No	0	1	Yes
RVF17C-1578	positive	320fau	Fauresmith	Female	>4y	exotic	1	7	Zero	>3000ha	1236-1306	Domestic	Private	Meat	Feedlot	0	1	Veld	Yes	No	0	1	Yes
RVF17C-1302	positive	321hop	Hopetown	Female	>4y	landrace	0	6	Zero	>3000ha	<=1235	Domestic	Private	Meat	Commercial	0	1	Veld	Yes	No	0	0	No
RVF17C-1305	positive	321hop	Hopetown	Female	>4y	landrace	0	6	Zero	>3000ha	<=1235	Domestic	Private	Meat	Commercial	0	1	Veld	Yes	No	0	0	No
RVF17C-1307	positive	321hop	Hopetown	Female	>4y	landrace	0	6	Ticks found	>3000ha	<=1235	Domestic	Private	Meat	Commercial	0	1	Veld	Yes	No	0	0	No
RVF17C-1309	negative	321hop	Hopetown	Male	<2y	landrace	0	6	Zero	>3000ha	<=1235	Domestic	Private	Meat	Commercial	0	1	Veld	Yes	No	0	0	No
RVF17C-1308	positive	321hop	Hopetown	Female	>4y	landrace	0	6	Zero	>3000ha	<=1235	Domestic	Private	Meat	Commercial	0	1	Veld	Yes	No	0	0	No
RVF17C-1306	negative	321hop	Hopetown	Male	<2y	landrace	0	6	Zero	>3000ha	<=1235	Domestic	Private	Meat	Commercial	0	1	Veld	Yes	No	0	0	No
RVF17C-1304	positive	321hop	Hopetown	Female	>4y	landrace	0	6	Ticks found	>3000ha	<=1235	Domestic	Private	Meat	Commercial	0	1	Veld	Yes	No	0	0	No
RVF17C-1301	negative	321hop	Hopetown	Female	>4y	landrace	0	6	Zero	>3000ha	<=1235	Domestic	Private	Meat	Commercial	0	1	Veld	Yes	No	0	0	No
RVF17C-1303	negative	321hop	Hopetown	Male	<2y	landrace	0	6	Zero	>3000ha	<=1235	Domestic	Private	Meat	Commercial	0	1	Veld	Yes	No	0	0	No
RVF17C-1446	positive	326bos	Boshof	Male	>4y	exotic	0	7	Ticks found	1001-3000ha	1307-1401	Domestic	Private	Mixed purpose	Informal	0	0		Yes	No	0	1	No
RVF17C-1447	positive	326bos	Boshof	Male	2-4y	exotic	1	7	Ticks found	1001-3000ha	1307-1401	Domestic	Private	Mixed purpose	Informal	0	0		Yes	No	0	1	No
RVF17C-1151	positive	331fau	Fauresmith	Female	>4y	landrace	1	7	Zero	>3000ha	1236-1306	Domestic	Private	Wool	Commercial	1	1	Veld	Yes	No	0	1	No
RVF17C-1154	negative	331fau	Fauresmith	Female		landrace	1	7	Ticks found	>3000ha	1236-1306	Domestic	Private	Wool	Commercial	1	1	Veld	Yes	No	0	1	No
RVF17C-1156	positive	331fau	Fauresmith	Female	2-4y	landrace	1	7	Ticks found	>3000ha	1236-1306	Domestic	Private	Wool	Commercial	1	1	Veld	Yes	No	0	1	No
RVF17C-1155	positive	331fau	Fauresmith	Female	>4y	landrace	1	7	Ticks found	>3000ha	1236-1306	Domestic	Private	Wool	Commercial	1	1	Veld	Yes	No	0	1	No
RVF17C-1153	positive	331fau	Fauresmith	Female	2-4y	landrace	1	7	Ticks found	>3000ha	1236-1306	Domestic	Private	Wool	Commercial	1	1	Veld	Yes	No	0	1	No
RVF17C-1152	negative	331fau	Fauresmith	Female	2-4y	landrace	1	7	Ticks found	>3000ha	1236-1306	Domestic	Private	Wool	Commercial	1	1	Veld	Yes	No	0	1	No
RVF17C-1383	positive	p001br	Brandfort	Female	2-4y	landrace	1	6	Zero	400-1000ha	1307-1401	Domestic	Private	Wool	Commercial	1	1	Veld	Yes	No	0	1	Yes
RVF17C-1382	positive	p001br	Brandfort	Female	>4y	landrace	1	6	Ticks found	400-1000ha	1307-1401	Domestic	Private	Wool	Commercial	1	1	Veld	Yes	No	0	1	Yes
RVF17C-1378	positive	p001br	Brandfort	Female	2-4y	landrace	1	6	Ticks found	400-1000ha	1307-1401	Domestic	Private	Wool	Commercial	1	1	Veld	Yes	No	0	1	Yes
RVF17C-1376	positive	p001br	Brandfort	Female	2-4y	landrace	1	6	Zero	400-1000ha	1307-1401	Domestic	Private	Wool	Commercial	1	1	Veld	Yes	No	0	1	Yes
RVF17C-1384	positive	p001br	Brandfort	Female	2-4y	landrace	1	6	Zero	400-1000ha	1307-1401	Domestic	Private	Wool	Commercial	1	1	Veld	Yes	No	0	1	Yes
RVF17C-1379	positive	p001br	Brandfort	Female	2-4y	landrace	1	6	Ticks found	400-1000ha	1307-1401	Domestic	Private	Wool	Commercial	1	1	Veld	Yes	No	0	1	Yes
RVF17C-1381	positive	p001br	Brandfort	Female	2-4y	landrace	1	6	Zero	400-1000ha	1307-1401	Domestic	Private	Wool	Commercial	1	1	Veld	Yes	No	0	1	Yes
RVF17C-1380	positive	p001br	Brandfort	Female	2-4y	landrace	1	6	Ticks found	400-1000ha	1307-1401	Domestic	Private	Wool	Commercial	1	1	Veld	Yes	No	0	1	Yes
RVF17C-1377	negative	p001br	Brandfort	Female	2-4y	landrace	1	6	Ticks found	400-1000ha	1307-1401	Domestic	Private	Wool	Commercial	1	1	Veld	Yes	No	0	1	Yes
RVF17C-1499	positive	p002bu	Bultfontein	Female	>4y	exotic	1	6	Ticks found	400-1000ha	1307-1401	Domestic	Private	Meat	Semi-commercial	0	1	Veld	Yes	No	1	1	No
RVF17C-0010	negative	p002bu	Bultfontein	Female	>4y	exotic	1	6	Ticks found	400-1000ha	1307-1401	Domestic	Private	Meat	Semi-commercial	0	1	Veld	Yes	No	1	1	No
RVF17C-1453	positive	p002bu	Bultfontein	Female	>4y	exotic	0	6	Ticks found	400-1000ha	1307-1401	Domestic	Private	Meat	Semi-commercial	0	1	Veld	Yes	No	1	1	No
RVF17C-1451	positive	p002bu	Bultfontein	Female	>4y	exotic	1	6	Ticks found	400-1000ha	1307-1401	Domestic	Private	Meat	Semi-commercial	0	1	Veld	Yes	No	1	1	No
RVF17C-1452	positive	p002bu	Bultfontein	Female	>4y	exotic	0	6	Ticks found	400-1000ha	1307-1401	Domestic	Private	Meat	Semi-commercial	0	1	Veld	Yes	No	1	1	No
RVF17C-0013	negative	p002bu	Bultfontein	Female	>4y	exotic	0	6	Ticks found	400-1000ha	1307-1401	Domestic	Private	Meat	Semi-commercial	0	1	Veld	Yes	No	1	1	No
RVF17C-0016	negative	p002bu	Bultfontein	Female	>4y	exotic	0	6	Ticks found	400-1000ha	1307-1401	Domestic	Private	Meat	Semi-commercial	0	1	Veld	Yes	No	1	1	No
RVF17C-0011	negative	p002bu	Bultfontein	Female	>4y	exotic	0	6	Ticks found	400-1000ha	1307-1401	Domestic	Private	Meat	Semi-commercial	0	1	Veld	Yes	No	1	1	No
RVF17C-1454	negative	p002bu	Bultfontein	Female	>4y	exotic	0	6	Ticks found	400-1000ha	1307-1401	Domestic	Private	Meat	Semi-commercial	0	1	Veld	Yes	No	1	1	No
RVF17C-0012	negative	p002bu	Bultfontein	Female	>4y	exotic	0	6	Ticks found	400-1000ha	1307-1401	Domestic	Private	Meat	Semi-commercial	0	1	Veld	Yes	No	1	1	No
RVF17C-1484	positive	p004bu	Bultfontein	Female	>4y	exotic	1	6	Ticks found	400-1000ha	1307-1401	Domestic	Private	Meat	Feedlot	0	0	Veld	Yes	No	0	1	No
RVF17C-1423	positive	p004bu	Bultfontein	Female	>4y	exotic	1	6	Ticks found	400-1000ha	1307-1401	Domestic	Private	Meat	Feedlot	0	0	Veld	Yes	No	0	1	No
RVF17C-1485	positive	p004bu	Bultfontein	Female	2-4y	landrace	1	6	Ticks found	400-1000ha	1307-1401	Domestic	Private	Meat	Feedlot	0	0	Veld	Yes	No	0	1	No
RVF17C-1487	positive	p004bu	Bultfontein	Female	>4y	exotic	1	6	Zero	400-1000ha	1307-1401	Domestic	Private	Meat	Feedlot	0	0	Veld	Yes	No	0	1	No
RVF17C-1424	positive	p004bu	Bultfontein	Female	2-4y	landrace	1	6	Zero	400-1000ha	1307-1401	Domestic	Private	Meat	Feedlot	0	0	Veld	Yes	No	0	1	No
RVF17C-1425	positive	p004bu	Bultfontein	Female	>4y	exotic	1	6	Ticks found	400-1000ha	1307-1401	Domestic	Private	Meat	Feedlot	0	0	Veld	Yes	No	0	1	No
RVF17C-1488	positive	p004bu	Bultfontein	Female	>4y	exotic	1	6	Zero	400-1000ha	1307-1401	Domestic	Private	Meat	Feedlot	0	0	Veld	Yes	No	0	1	No
RVF17C-1489	positive	p004bu	Bultfontein	Female	>4y	exotic	1	6	Ticks found	400-1000ha	1307-1401	Domestic	Private	Meat	Feedlot	0	0	Veld	Yes	No	0	1	No
RVF17C-1486	positive	p004bu	Bultfontein	Female	2-4y	landrace	1	6	Ticks found	400-1000ha	1307-1401	Domestic	Private	Meat	Feedlot	0	0	Veld	Yes	No	0	1	No
RVF17C-1329	positive	p005pe	Petrusburg	Female	>4y	landrace	1	6	Ticks found	1001-3000ha	1236-1306	Domestic	Private	Meat	Commercial	0	0	Veld	Yes	No	1	1	No
RVF17C-1327	positive	p005pe	Petrusburg	Female	>4y	landrace	1	6	Ticks found	1001-3000ha	1236-1306	Domestic	Private	Meat	Commercial	0	0	Veld	Yes	No	1	1	No
RVF17C-1331	positive	p005pe	Petrusburg	Female	>4y	landrace	1	6	Ticks found	1001-3000ha	1236-1306	Domestic	Private	Meat	Commercial	0	0	Veld	Yes	No	1	1	No
RVF17C-1332	positive	p005pe	Petrusburg	Female	>4y	landrace	1	6	Ticks found	1001-3000ha	1236-1306	Domestic	Private	Meat	Commercial	0	0	Veld	Yes	No	1	1	No
RVF17C-1330	positive	p005pe	Petrusburg	Female	>4y	landrace	1	6	Zero	1001-3000ha	1236-1306	Domestic	Private	Meat	Commercial	0	0	Veld	Yes	No	1	1	No
RVF17C-1334	positive	p005pe	Petrusburg	Female	2-4y	landrace	1	6	Ticks found	1001-3000ha	1236-1306	Domestic	Private	Meat	Commercial	0	0	Veld	Yes	No	1	1	No
RVF17C-1326	positive	p005pe	Petrusburg	Female	>4y	landrace	1	6	Ticks found	1001-3000ha	1236-1306	Domestic	Private	Meat	Commercial	0	0	Veld	Yes	No	1	1	No
RVF17C-1328	positive	p005pe	Petrusburg	Female	>4y	landrace	1	6	Ticks found	1001-3000ha	1236-1306	Domestic	Private	Meat	Commercial	0	0	Veld	Yes	No	1	1	No
RVF17C-1333	positive	p005pe	Petrusburg	Female	>4y	landrace	1	6	Zero	1001-3000ha	1236-1306	Domestic	Private	Meat	Commercial	0	0	Veld	Yes	No	1	1	No
RVF17C-1350	negative	p006bf	Bloemfontein	Female	2-4y	exotic	1	6	Zero	1001-3000ha	1236-1306	Domestic	Private	Meat	Commercial	0	0	Veld	Yes	Yes	1	0	No
RVF17C-1401	negative	p006bf	Bloemfontein	Female	2-4y	exotic	1	6	Zero	1001-3000ha	1236-1306	Domestic	Private	Meat	Commercial	0	0	Veld	Yes	Yes	1	0	No
RVF17C-1343	positive	p006bf	Bloemfontein	Male	>4y	exotic	1	6	Zero	1001-3000ha	1236-1306	Domestic	Private	Meat	Commercial	0	0	Veld	Yes	Yes	1	0	No
RVF17C-1346	negative	p006bf	Bloemfontein	Female	2-4y	exotic	1	6	Zero	1001-3000ha	1236-1306	Domestic	Private	Meat	Commercial	0	0	Veld	Yes	Yes	1	0	No
RVF17C-1348	negative	p006bf	Bloemfontein	Female	2-4y	exotic	1	6	Zero	1001-3000ha	1236-1306	Domestic	Private	Meat	Commercial	0	0	Veld	Yes	Yes	1	0	No
RVF17C-1345	positive	p006bf	Bloemfontein	Female	2-4y	exotic	1	6	Ticks found	1001-3000ha	1236-1306	Domestic	Private	Meat	Commercial	0	0	Veld	Yes	Yes	1	0	No
RVF17C-1347	negative	p006bf	Bloemfontein	Female	2-4y	exotic	1	6	Zero	1001-3000ha	1236-1306	Domestic	Private	Meat	Commercial	0	0	Veld	Yes	Yes	1	0	No
RVF17C-1349	negative	p006bf	Bloemfontein	Female	2-4y	exotic	1	6	Zero	1001-3000ha	1236-1306	Domestic	Private	Meat	Commercial	0	0	Veld	Yes	Yes	1	0	No
RVF17C-1344	positive	p006bf	Bloemfontein	Female	2-4y	exotic	1	6	Ticks found	1001-3000ha	1236-1306	Domestic	Private	Meat	Commercial	0	0	Veld	Yes	Yes	1	0	No
RVF17C-1194	positive	p008op	Koffiefontein	Female	2-4y	landrace	1	5	Ticks found	<400ha	1236-1306	Domestic	Communal	Meat	Commercial	0	1		Yes	No	0	1	No
RVF17C-1191	negative	p008op	Koffiefontein	Female	<2y	landrace	1	5	Zero	<400ha	1236-1306	Domestic	Communal	Meat	Commercial	0	1		Yes	No	0	1	No
RVF17C-1192	positive	p008op	Koffiefontein	Female	<2y	landrace	1	5	Ticks found	<400ha	1236-1306	Domestic	Communal	Meat	Commercial	0	1		Yes	No	0	1	No
RVF17C-1193	positive	p008op	Koffiefontein	Female	>4y	landrace	1	5	Zero	<400ha	1236-1306	Domestic	Communal	Meat	Commercial	0	1		Yes	No	0	1	No
RVF17C-0863	negative	p009de	Dealesville	Female	>4y	landrace	1	6	Ticks found	400-1000ha	1307-1401	Domestic	Private	Mixed purpose	Semi-commercial	0	0	Veld	Yes	No	1	1	No
RVF17C-0862	positive	p009de	Dealesville	Female	>4y	exotic	1	6	Ticks found	400-1000ha	1307-1401	Domestic	Private	Mixed purpose	Semi-commercial	0	0	Veld	Yes	No	1	1	No
RVF17C-0864	positive	p009de	Dealesville	Male	2-4y	exotic	1	6	Ticks found	400-1000ha	1307-1401	Domestic	Private	Mixed purpose	Semi-commercial	0	0	Veld	Yes	No	1	1	No
RVF17C-0859	negative	p009de	Dealesville	Female	>4y	landrace	1	6	Ticks found	400-1000ha	1307-1401	Domestic	Private	Mixed purpose	Semi-commercial	0	0	Veld	Yes	No	1	1	No
RVF17C-0861	negative	p009de	Dealesville	Male	<2y	landrace	1	6	Zero	400-1000ha	1307-1401	Domestic	Private	Mixed purpose	Semi-commercial	0	0	Veld	Yes	No	1	1	No
RVF17C-0860	positive	p009de	Dealesville	Male	2-4y	landrace	1	6	Ticks found	400-1000ha	1307-1401	Domestic	Private	Mixed purpose	Semi-commercial	0	0	Veld	Yes	No	1	1	No
RVF17C-0865	positive	p009de	Dealesville	Female	2-4y	landrace	1	6	Ticks found	400-1000ha	1307-1401	Domestic	Private	Mixed purpose	Semi-commercial	0	0	Veld	Yes	No	1	1	No
RVF17C-1620	positive	p011pe	Petrusburg	Female	2-4y		1	7	Ticks found	<400ha	1236-1306	Domestic	Private	Meat	Commercial	0	0	Open kraal	No	No	1	0	No
RVF17C-1618	positive	p011pe	Petrusburg	Female	>4y	exotic	1	7	Ticks found	<400ha	1236-1306	Domestic	Private	Meat	Commercial	0	0	Open kraal	No	No	1	0	No
RVF17C-1621	positive	p011pe	Petrusburg	Male	2-4y	exotic	0	7	Ticks found	<400ha	1236-1306	Domestic	Private	Meat	Commercial	0	0	Open kraal	No	No	1	0	No
RVF17C-1619	positive	p011pe	Petrusburg	Male	2-4y		0	7	Zero	<400ha	1236-1306	Domestic	Private	Meat	Commercial	0	0	Open kraal	No	No	1	0	No
RVF17C-1617	positive	p011pe	Petrusburg	Female	>4y		1	7	Ticks found	<400ha	1236-1306	Domestic	Private	Meat	Commercial	0	0	Open kraal	No	No	1	0	No
RVF17C-1264	positive	xxxtow
RVF17C-1268	positive	xxxtow
RVF17C-1267	negative	xxxtow
RVF17C-1265	positive	xxxtow
RVF17C-1266	positive	xxxtow
RVF17C-1270	positive	xxxtow

## Sheet: ticks
TICK_ID	Animal_ID	result_CCHF_PCR	speciest	sext	hyalomma	rhipicephalus	Margaropuswinthemi
1	RVF17C-1220	negative	H_rufipes	male	1
2	RVF17C-1220	negative	H_rufipes	male	1
3	RVF17C-1220	negative	H_rufipes	male	1
4	RVF17C-1220	negative	H_rufipes	female	1
5	RVF17C-1214	negative	H_rufipes	male	1
6	RVF17C-1216	negative	H_rufipes	male	1
7	RVF17C-1216	negative	H_rufipes	male	1
8	RVF17C-1216	negative	H_rufipes	male	1
9	RVF17C-1216	negative	H_rufipes	male	1
10	RVF17C-1217	negative	H_rufipes	male	1
11	RVF17C-1217	negative	H_rufipes	male	1
12	RVF17C-1219	negative	H_rufipes	male	1
13	RVF17C-1219	negative	H_rufipes	male	1
14	RVF17C-1218	negative	H_rufipes	male	1
15	RVF17C-1203	negative	H_rufipes	male	1
16	RVF17C-1203	negative	H_rufipes	male	1
17	RVF17C-1203	negative	H_rufipes	male	1
18	RVF17C-1203	negative	H_rufipes	male	1
19	RVF17C-1204	negative	H_rufipes	male	1
20	RVF17C-1192	negative	H_truncatum	male	1
21	RVF17C-1192	negative	H_truncatum	male	1
22	RVF17C-1208	negative	H_rufipes	male	1
23	RVF17C-1208	negative	H_rufipes	male	1
24	RVF17C-1208	negative	H_rufipes	male	1
25	RVF17C-1194	negative	H_truncatum	male	1
26	RVF17C-1194	negative	H_truncatum	male	1
27	RVF17C-1194	negative	H_truncatum	male	1
28	RVF17C-1194	negative	H_truncatum	male	1
29	RVF17C-1194	negative	H_truncatum	male	1
30	RVF17C-1209	negative	H_rufipes	male	1
31	RVF17C-1209	negative	H_rufipes	male	1
32	RVF17C-1209	negative	H_truncatum	male	1
33	RVF17C-1210	negative	H_rufipes	female	1
34	RVF17C-1210	negative	H_rufipes	female	1
35	RVF17C-1210	negative	H_rufipes	female	1
36	RVF17C-1197	negative	H_rufipes	male	1
37	RVF17C-1196	negative	H_rufipes	male	1
38	RVF17C-1196	negative	H_rufipes	male	1
39	RVF17C-1211	negative	H_rufipes	male	1
40	RVF17C-1199	negative	H_rufipes	male	1
41	RVF17C-1199	negative	Rhipicephalus	male		1
42	RVF17C-1176	negative	H_rufipes	male	1
43	RVF17C-1176	negative	H_rufipes	male	1
44	RVF17C-1176	negative	H_rufipes	male	1
45	RVF17C-1176	negative	H_rufipes	male	1
46	RVF17C-1176	negative	H_rufipes	male	1
47	RVF17C-1176	negative	H_rufipes	male	1
48	RVF17C-1198	negative	H_rufipes	male	1
49	RVF17C-1213	negative	Rhipicephalus	male		1
50	RVF17C-1213	negative	H_rufipes	male	1
51	RVF17C-1213	negative	H_rufipes	male	1
52	RVF17C-1213	negative	H_rufipes	male	1
53	RVF17C-1213	negative	H_rufipes	male	1
54	RVF17C-1213	negative	H_rufipes	male	1
55	RVF17C-1213	negative	H_rufipes	male	1
56	RVF17C-1213	negative	H_rufipes	male	1
57	RVF17C-1177	negative	H_rufipes	male	1
58	RVF17C-1177	negative	H_rufipes	male	1
59	RVF17C-1178	negative	H_rufipes	male	1
60	RVF17C-1179	negative	H_rufipes	female	1
61	RVF17C-1179	negative	H_rufipes	female	1
62	RVF17C-1179	negative	H_rufipes	male	1
63	RVF17C-1179	negative	H_rufipes	male	1
64	RVF17C-1179	negative	H_rufipes	male	1
65	RVF17C-1179	negative	H_truncatum	male	1
66	RVF17C-1180	negative	H_rufipes	male	1
67	RVF17C-1180	negative	H_rufipes	male	1
69	RVF17C-1180	negative	H_rufipes	male	1
70	RVF17C-1180	negative	H_rufipes	male	1
71	RVF17C-1180	negative	H_rufipes	male	1
72	RVF17C-1180	negative	H_rufipes	male	1
73	RVF17C-1180	negative	H_rufipes	male	1
74	RVF17C-1199	negative	H_truncatum	male	1
75	RVF17C-1199	negative	H_truncatum	male	1
76	RVF17C-1129	negative	H_rufipes	female	1
77	RVF17C-1129	negative	H_rufipes	male	1
78	RVF17C-1129	negative	H_rufipes	male	1
79	RVF17C-1129	negative	H_rufipes	male	1
80	RVF17C-1126	negative	H_rufipes	male	1
81	RVF17C-1126	negative	H_rufipes	female	1
82	RVF17C-1201	negative	H_rufipes	female	1
84	RVF17C-1201	negative	H_rufipes	male	1
85	RVF17C-1201	negative	H_rufipes	male	1
86	RVF17C-1201	negative	H_rufipes	male	1
87	RVF17C-1201	negative	H_rufipes	male	1
88	RVF17C-1201	negative	H_rufipes	male	1
89	RVF17C-1200	negative	H_rufipes	male	1
90	RVF17C-1200	negative	H_rufipes	male	1
91	RVF17C-1202	negative	H_rufipes	male	1
92	RVF17C-1183	negative	H_rufipes	male	1
93	RVF17C-1183	negative	H_rufipes	female	1
93	RVF17C-1183	negative	H_rufipes	female	1
93	RVF17C-1201	negative	H_rufipes	male	1
94	RVF17C-1183	negative	H_rufipes	female	1
95	RVF17C-1183	negative	H_rufipes	female	1
97	RVF17C-0612	negative	H_rufipes	female	1
139	RVF17C-1163	negative	H_truncatum	male	1
140	RVF17C-1162	negative	H_truncatum	male	1
141	RVF17C-1162	negative	H_truncatum	male	1
142	RVF17C-1162	negative	H_truncatum	female	1
143	RVF17C-1156	negative	H_rufipes	male	1
144	RVF17C-1156	negative	H_rufipes	male	1
145	RVF17C-1156	negative	H_rufipes	male	1
146	RVF17C-1156	negative	Rhipicephalus	male		1
147	RVF17C-1156	negative	Rhipicephalus	male		1
148	RVF17C-1156	negative	Rhipicephalus	male		1
149	RVF17C-1156	negative	Rhipicephalus	male		1
150	RVF17C-1156	negative	H_truncatum	male	1
151	RVF17C-1156	negative	H_truncatum	male	1
152	RVF17C-1156	negative	H_truncatum	male	1
153	RVF17C-1154	negative	H_rufipes	male	1
154	RVF17C-1154	negative	H_rufipes	male	1
155	RVF17C-1155	negative	H_rufipes	male	1
156	RVF17C-1662	negative	H_truncatum	male	1
157	RVF17C-1662	negative	H_truncatum	male	1
158	RVF17C-1662	negative	H_truncatum	male	1
159	RVF17C-1662	negative	H_truncatum	female	1
160	RVF17C-1663	negative	H_truncatum	male	1
161	RVF17C-1663	negative	H_truncatum	male	1
162	RVF17C-1153	negative	H_rufipes	male	1
163	RVF17C-1152	negative	H_truncatum	male	1
164	RVF17C-1152	negative	H_truncatum	male	1
165	RVF17C-1152	negative	H_truncatum	male	1
166	RVF17C-1152	negative	H_truncatum	male	1
167	RVF17C-1152	negative	H_truncatum	female	1
168	RVF17C-0698	negative	H_truncatum	male	1
169	RVF17C-0698	negative	H_truncatum	male	1
170	RVF17C-0698	negative	H_truncatum	male	1
171	RVF17C-0698	negative	H_truncatum	male	1
172	RVF17C-0698	negative	H_rufipes	male	1
173	RVF17C-0698	negative	H_rufipes	male	1
174	RVF17C-0698	negative	H_rufipes	male	1
175	RVF17C-0698	negative	H_rufipes	male	1
176	RVF17C-0698	negative	H_rufipes	male	1
177	RVF17C-0698	negative	H_rufipes	male	1
178	RVF17C-1170	negative	H_rufipes	male	1
179	RVF17C-1170	negative	H_rufipes	male	1
180	RVF17C-1170	negative	H_rufipes	male	1
181	RVF17C-1170	negative	H_rufipes	male	1
182	RVF17C-1170	negative	H_rufipes	male	1
183	RVF17C-1168	negative	H_truncatum	male	1
184	RVF17C-1169	negative	H_truncatum	male	1
185	RVF17C-1168	negative	H_rufipes	male	1
186	RVF17C-1168	negative	H_rufipes	male	1
187	RVF17C-0511	negative	H_truncatum	female	1
188	RVF17C-0511	negative	H_truncatum	male	1
189	RVF17C-0511	negative	H_truncatum	male	1
190	RVF17C-0511	negative	H_truncatum	male	1
191	RVF17C-0511	negative	H_truncatum	male	1
192	RVF17C-0511	negative	H_truncatum	male	1
193	RVF17C-0511	negative	H_truncatum	male	1
194	RVF17C-0511	negative	H_truncatum	male	1
195	RVF17C-0511	negative	H_truncatum	male	1
196	RVF17C-0511	negative	H_truncatum	male	1
197	RVF17C-1673	negative	H_truncatum	male	1
198	RVF17C-1673	negative	H_truncatum	male	1
199	RVF17C-1673	negative	H_truncatum	male	1
200	RVF17C-1673	negative	H_truncatum	male	1
201	RVF17C-1672	positive	H_truncatum	female	1
202	RVF17C-1672	negative	H_truncatum	male	1
203	RVF17C-1672	negative	H_truncatum	male	1
204	RVF17C-1672	positive	H_truncatum	male	1
205	RVF17C-1672	positive	H_truncatum	male	1
206	RVF17C-1672	positive	H_truncatum	male	1
207	RVF17C-1671	negative	H_truncatum	male	1
208	RVF17C-1670	negative	H_truncatum	male	1
209	RVF17C-1670	negative	H_truncatum	male	1
210	RVF17C-1667	negative	H_truncatum	female	1
211	RVF17C-1667	negative	H_truncatum	female	1
212	RVF17C-1667	negative	H_truncatum	female	1
213	RVF17C-1667	negative	H_truncatum	female	1
214	RVF17C-1667	negative	H_truncatum	male	1
215	RVF17C-1667	negative	H_truncatum	male	1
216	RVF17C-1667	negative	H_truncatum	male	1
217	RVF17C-1667	negative	H_truncatum	male	1
218	RVF17C-1617	negative	H_truncatum	male	1
219	RVF17C-1617	negative	H_truncatum	male	1
220	RVF17C-1646	negative	H_truncatum	male	1
221	RVF17C-1608	negative	H_rufipes	male	1
222	RVF17C-1608	negative	H_rufipes	male	1
223	RVF17C-1608	negative	H_rufipes	male	1
224	RVF17C-1608	negative	H_rufipes	male	1
225	RVF17C-1666	negative	H_truncatum	female	1
226	RVF17C-1666	negative	H_truncatum	male	1
227	RVF17C-1666	negative	H_truncatum	male	1
228	RVF17C-1666	negative	H_truncatum	male	1
229	RVF17C-1666	negative	H_truncatum	male	1
230	RVF17C-1666	negative	H_truncatum	male	1
231	RVF17C-1666	negative	H_truncatum	male	1
232	RVF17C-1666	negative	H_truncatum	male	1
233	RVF17C-1665	negative	H_truncatum	female	1
234	RVF17C-1665	negative	H_truncatum	female	1
235	RVF17C-1665	negative	H_truncatum	male	1
236	RVF17C-1665	negative	H_truncatum	male	1
237	RVF17C-1665	negative	H_truncatum	male	1
238	RVF17C-0511	negative	H_truncatum	male	1
239	RVF17C-0511	negative	H_truncatum	male	1
240	RVF17C-0511	negative	H_truncatum	male	1
241	RVF17C-0511	negative	H_truncatum	male	1
242	RVF17C-0511	negative	H_truncatum	male	1
243	RVF17C-0511	negative	H_truncatum	male	1
244	RVF17C-0511	negative	H_truncatum	male	1
245	RVF17C-0511	negative	H_truncatum	male	1
246	RVF17C-0511	negative	H_truncatum	male	1
247	RVF17C-0511	negative	H_truncatum	male	1
248	RVF17C-0511	negative	H_truncatum	male	1
249	RVF17C-0511	negative	H_truncatum	male	1
250	RVF17C-0511	negative	H_truncatum	male	1
251	RVF17C-0511	negative	H_truncatum	male	1
252	RVF17C-1665	negative	H_rufipes	male	1
253	RVF17C-1665	negative	H_rufipes	male	1
254	RVF17C-1665	negative	H_rufipes	male	1
255	CB	negative	H_truncatum	female	1
256	CB	negative	H_rufipes	female	1
257	CB	negative	H_rufipes	male	1
258	CB	negative	H_rufipes	male	1
259	UNLABELLED	negative	H_truncatum	male	1
260	RVF17C-1606	negative	H_truncatum	male	1
261	RVF17C-1606	negative	H_truncatum	female	1
262	RVF17C-1606	negative	H_truncatum	female	1
263	RVF17C-1607	negative	H_rufipes	male	1
264	RVF17C-1606	negative	H_rufipes	male	1
265	RVF17C-1664	negative	H_truncatum	female	1
266	RVF17C-1646	negative	H_rufipes	male	1
267	RVF17C-1646	negative	H_truncatum	male	1
268	RVF17C-1675	negative	H_truncatum	male	1
269	RVF17C-1675	negative	H_truncatum	male	1
270	RVF17C-1675	negative	H_truncatum	female	1
271	RVF17C-1675	negative	H_truncatum	female	1
272	RVF17C-1674	negative	H_truncatum	female	1
273	RVF17C-1674	negative	H_truncatum	male	1
274	RVF17C-1674	negative	H_truncatum	male	1
275	RVF17C-1674	negative	H_truncatum	male	1
276	RVF17C-1674	negative	H_truncatum	male	1
277	RVF17C-1618	negative	H_truncatum	male	1
278	RVF17C-1618	positive	H_truncatum	male	1
279	RVF17C-1618	positive	H_truncatum	male	1
280	RVF17C-1618	negative	H_truncatum	male	1
281	RVF17C-1621	negative	H_truncatum	male	1
282	RVF17C-1635	negative	H_truncatum	male	1
283	RVF17C-1635	negative	H_truncatum	male	1
284	RVF17C-1635	negative	H_truncatum	male	1
285	RVF17C-1648	negative	H_rufipes	male	1
286	RVF17C-1649	negative	H_truncatum	male	1
287	RVF17C-1622	negative	H_truncatum	male	1
288	RVF17C-1622	negative	H_truncatum	male	1
289	RVF17C-1622	negative	H_truncatum	male	1
290	RVF17C-1622	negative	H_truncatum	female	1
291	RVF17C-1622	negative	H_truncatum	female	1
292	RVF17C-1622	negative	H_rufipes	male	1
293	RVF17C-1622	negative	H_rufipes	male	1
294	RVF17C-1622	negative	H_rufipes	male	1
295	RVF17C-1702	negative	H_truncatum	male	1
296	RVF17C-1702	positive	H_truncatum	male	1
297	RVF17C-1702	positive	H_truncatum	male	1
298	RVF17C-1702	positive	H_truncatum	male	1
299	RVF17C-1166	negative	H_rufipes	male	1
300	RVF17C-1166	negative	H_rufipes	male	1
301	RVF17C-1269	negative	H_truncatum	female	1
302	RVF17C-1261	negative	H_rufipes	male	1
303	RVF17C-1261	negative	H_rufipes	male	1
304	RVF17C-1261	negative	H_rufipes	male	1
305	RVF17C-1269	negative	H_rufipes	male	1
306	RVF17C-1269	negative	H_rufipes	male	1
307	RVF17C-1260	negative	H_truncatum	female	1
308	RVF17C-1260	negative	H_truncatum	female	1
309	RVF17C-1260	negative	H_truncatum	male	1
310	RVF17C-1263	negative	H_rufipes	male	1
311	RVF17C-1259	negative	H_truncatum	male	1
312	RVF17C-1259	negative	H_truncatum	female	1
313	RVF17C-1259	negative	H_rufipes	male	1
314	RVF17C-1263	negative	H_rufipes	male	1
315	RVF17C-1258	negative	H_rufipes	male	1
316	RVF17C-1258	negative	H_rufipes	male	1
317	RVF17C-1258	negative	H_rufipes	male	1
318	RVF17C-1255	negative	H_rufipes	male	1
319	RVF17C-1255	negative	H_rufipes	male	1
320	RVF17C-1255	negative	H_rufipes	male	1
321	RVF17C-1255	negative	H_rufipes	male	1
322	RVF17C-1257	negative	H_rufipes	male	1
323	RVF17C-1254	negative	H_rufipes	male	1
324	RVF17C-1262	negative	H_rufipes	male	1
325	RVF17C-1262	negative	H_rufipes	male	1
326	RVF17C-1262	negative	H_rufipes	male	1
327	RVF17C-1262	negative	H_rufipes	male	1
328	RVF17C-1262	negative	H_rufipes	male	1
329	RVF17C-1262	negative	H_rufipes	male	1
330	RVF17C-1262	negative	H_rufipes	male	1
331	RVF17C-1262	negative	H_rufipes	male	1
332	RVF17C-1262	negative	H_rufipes	male	1
333	RVF17C-1262	negative	H_rufipes	male	1
334	RVF17C-1262	negative	H_rufipes	male	1
335	RVF17C-1262	negative	H_rufipes	male	1
336	RVF17C-1262	negative	H_rufipes	male	1
337	RVF17C-1262	negative	H_rufipes	male	1
338	RVF17C-1262	negative	H_rufipes	male	1
339	RVF17C-1257	negative	H_rufipes	male	1
340	RVF17C-1251	negative	H_truncatum	male	1
341	RVF17C-1237	negative	H_rufipes	female	1
342	RVF17C-1237	negative	H_rufipes	male	1
343	RVF17C-1237	negative	H_rufipes	male	1
344	RVF17C-1237	negative	H_rufipes	male	1
345	RVF17C-1227	negative	H_truncatum	male	1
346	RVF17C-1226	negative	H_rufipes	female	1
347	RVF17C-1236	negative	H_rufipes	male	1
348	RVF17C-1236	negative	H_rufipes	male	1
349	RVF17C-1257	negative	H_rufipes	male	1
350	RVF17C-1245	negative	H_rufipes	female	1
351	RVF17C-1245	negative	H_rufipes	female	1
352	RVF17C-1245	negative	H_rufipes	female	1
353	RVF17C-1245	negative	H_rufipes	female	1
354	RVF17C-1245	negative	H_rufipes	female	1
355	RVF17C-1245	negative	H_rufipes	female	1
356	RVF17C-1245	negative	H_rufipes	female	1
357	RVF17C-1235	negative	H_rufipes	female	1
358	RVF17C-1235	negative	H_rufipes	female	1
359	RVF17C-1235	negative	H_rufipes	male	1
360	RVF17C-1235	negative	H_rufipes	male	1
361	RVF17C-1235	negative	H_rufipes	male	1
362	RVF17C-1235	negative	H_rufipes	male	1
363	RVF17C-1235	negative	H_rufipes	male	1
364	RVF17C-1235	negative	H_rufipes	male	1
365	RVF17C-1235	negative	H_rufipes	male	1
366	RVF17C-1221	negative	Rhipicephalus	nymph		1
367	RVF17C-1221	negative	Rhipicephalus	male		1
368	RVF17C-1207	negative	H_rufipes	nymph	1
369	RVF17C-1207	negative	H_rufipes	male	1
370	RVF17C-1207	negative	H_rufipes	male	1
371	RVF17C-1207	negative	H_rufipes	male	1
372	RVF17C-1207	negative	H_rufipes	male	1
373	RVF17C-1205	negative	H_rufipes	male	1
374	RVF17C-1227	negative	H_rufipes	male	1
375	RVF17C-1230	negative	H_rufipes	male	1
376	RVF17C-1239	negative	H_rufipes	female	1
377	RVF17C-1239	negative	H_rufipes	male	1
378	RVF17C-1239	negative	H_rufipes	male	1
379	RVF17C-1239	negative	H_rufipes	male	1
380	RVF17C-1240	negative	H_rufipes	male	1
381	RVF17C-1240	negative	H_rufipes	male	1
382	RVF17C-1246	negative	H_truncatum	female	1
383	RVF17C-1246	negative	H_truncatum	female	1
384	RVF17C-1246	negative	H_truncatum	male	1
385	RVF17C-1246	negative	H_truncatum	male	1
386	RVF17C-1244	negative	H_rufipes	female	1
387	RVF17C-1244	negative	H_rufipes	female	1
388	RVF17C-1244	negative	H_rufipes	female	1
389	RVF17C-1244	negative	H_rufipes	female	1
390	RVF17C-1251	negative	H_rufipes	male	1
391	RVF17C-1256	negative	H_rufipes	male	1
392	RVF17C-1258	negative	H_truncatum	male	1
393	RVF17C-1258	negative	H_truncatum	male	1
394	RVF17C-1255	negative	H_truncatum	male	1
395	RVF17C-1246	negative	H_rufipes	female	1
396	RVF17C-1246	negative	H_rufipes	female	1
397	RVF17C-1246	negative	H_rufipes	female	1
398	RVF17C-1787	negative	H_truncatum	male	1
399	RVF17C-1707	negative	H_truncatum	male	1
400	RVF17C-1707	negative	H_truncatum	male	1
401	RVF17C-1790	negative	H_truncatum	female	1
402	RVF17C-1790	negative	H_truncatum	male	1
403	RVF17C-1790	negative	H_rufipes	male	1
404	RVF17C-1711	negative	H_rufipes	female	1
405	RVF17C-1707	negative	H_truncatum	male	1
406	RVF17C-1640	negative	H_truncatum	male	1
407	RVF17C-1640	negative	H_truncatum	male	1
408	RVF17C-1708	negative	H_truncatum	male	1
409	RVF17C-1708	negative	H_truncatum	male	1
410	RVF17C-1708	negative	H_truncatum	male	1
411	RVF17C-1708	negative	H_truncatum	male	1
412	RVF17C-1708	negative	H_truncatum	male	1
413	RVF17C-1638	negative	H_truncatum	female	1
414	RVF17C-1638	negative	H_truncatum	female	1
415	RVF17C-1638	negative	H_truncatum	male	1
416	RVF17C-1791	negative	H_truncatum	male	1
417	RVF17C-1793	negative	H_truncatum	male	1
418	RVF17C-1785	negative	H_truncatum	female	1
419	RVF17C-1638	negative	H_truncatum	female	1
420	RVF17C-1638	negative	H_truncatum	female	1
421	RVF17C-1638	negative	H_truncatum	male	1
422	RVF17C-1643	negative	H_rufipes	male	1
423	RVF17C-1701	negative	H_truncatum	male	1
424	RVF17C-1701	negative	H_truncatum	male	1
425	RVF17C-1701	negative	H_truncatum	male	1
426	RVF17C-1793	negative	H_truncatum	male	1
427	RVF17C-1793	negative	H_truncatum	female	1
428	CA	negative	H_rufipes	male	1
429	RVF17C-1712	negative	H_truncatum	female	1
430	RVF17C-1712	negative	H_truncatum	female	1
431	RVF17C-1712	negative	H_truncatum	female	1
432	RVF17C-1712	negative	H_truncatum	male	1
433	RVF17C-1712	negative	H_truncatum	male	1
434	RVF17C-1107	negative	H_truncatum	male	1
435	RVF17C-1107	negative	H_truncatum	female	1
436	RVF17C-1641	negative	H_truncatum	female	1
437	RVF17C-1641	negative	H_truncatum	female	1
438	RVF17C-1641	negative	H_truncatum	male	1
439	RVF17C-1641	negative	H_truncatum	male	1
440	RVF17C-1641	negative	H_truncatum	male	1
441	RVF17C-1641	negative	H_truncatum	male	1
442	RVF17C-1641	negative	H_truncatum	male	1
443	RVF17C-1721	negative	H_rufipes	male	1
444	RVF17C-1721	negative	H_rufipes	male	1
445	RVF17C-1721	negative	H_rufipes	male	1
446	RVF17C-1721	positive	H_rufipes	male	1
447	RVF17C-1721	negative	H_rufipes	male	1
448	RVF17C-1721	negative	H_rufipes	male	1
449	RVF17C-1721	negative	H_rufipes	male	1
450	RVF17C-1721	negative	H_rufipes	male	1
451	RVF17C-1721	negative	H_rufipes	male	1
452	RVF17C-1721	negative	H_rufipes	male	1
453	RVF17C-1721	negative	H_rufipes	male	1
454	RVF17C-1721	negative	H_rufipes	male	1
455	RVF17C-1721	negative	H_rufipes	male	1
456	RVF17C-1721	negative	H_rufipes	male	1
457	RVF17C-1721	negative	H_rufipes	female	1
458	RVF17C-1721	negative	H_rufipes	female	1
459	RVF17C-1721	negative	H_truncatum	male	1
460	RVF17C-1721	negative	H_truncatum	male	1
461	RVF17C-1721	negative	H_truncatum	male	1
462	RVF17C-1723	negative	H_truncatum	male	1
463	RVF17C-1723	negative	H_truncatum	male	1
464	RVF17C-1723	negative	H_truncatum	male	1
465	RVF17C-1723	negative	H_truncatum	male	1
466	RVF17C-1723	negative	H_truncatum	male	1
467	RVF17C-1723	negative	H_truncatum	male	1
468	RVF17C-1723	negative	H_truncatum	male	1
469	RVF17C-1723	negative	H_truncatum	male	1
470	RVF17C-1723	negative	H_truncatum	male	1
471	RVF17C-1723	negative	H_truncatum	male	1
472	RVF17C-1723	negative	H_rufipes	male	1
473	RVF17C-1723	negative	H_rufipes	male	1
474	RVF17C-1723	negative	H_rufipes	female	1
475	RVF17C-1724	negative	H_rufipes	female	1
476	RVF17C-1724	negative	H_rufipes	female	1
477	RVF17C-1724	negative	H_rufipes	female	1
478	RVF17C-1724	negative	H_truncatum	male	1
479	RVF17C-1724	negative	H_truncatum	male	1
480	RVF17C-1724	negative	H_truncatum	male	1
481	RVF17C-1724	negative	H_truncatum	male	1
482	RVF17C-1724	negative	H_truncatum	male	1
483	RVF17C-1724	negative	H_truncatum	male	1
484	RVF17C-1724	negative	H_truncatum	male	1
485	RVF17C-1724	negative	H_truncatum	male	1
486	RVF17C-1724	negative	H_truncatum	male	1
487	RVF17C-1724	negative	H_truncatum	male	1
488	RVF17C-1724	negative	H_truncatum	male	1
489	RVF17C-1724	negative	H_truncatum	male	1
490	RVF17C-1724	negative	H_truncatum	male	1
491	RVF17C-1724	negative	H_truncatum	male	1
492	RVF17C-1724	negative	H_truncatum	male	1
493	RVF17C-1724	negative	H_truncatum	male	1
494	RVF17C-1724	negative	H_truncatum	male	1
495	RVF17C-1724	negative	H_truncatum	female	1
496	RVF17C-1724	negative	H_truncatum	female	1
497	RVF17C-1724	negative	H_truncatum	female	1
498	RVF17C-1725	negative	H_truncatum	male	1
499	RVF17C-1725	negative	H_truncatum	male	1
500	RVF17C-1725	negative	H_truncatum	male	1
501	RVF17C-1725	negative	H_truncatum	male	1
502	RVF17C-1725	negative	H_truncatum	male	1
503	RVF17C-1725	negative	H_truncatum	male	1
504	RVF17C-1725	negative	H_truncatum	male	1
505	RVF17C-1725	negative	H_truncatum	male	1
506	RVF17C-1725	negative	H_truncatum	male	1
507	RVF17C-1725	negative	H_truncatum	male	1
508	RVF17C-1725	negative	H_truncatum	male	1
509	RVF17C-1725	negative	H_truncatum	male	1
510	RVF17C-1725	negative	H_truncatum	male	1
511	RVF17C-1725	positive	H_truncatum	female	1
512	RVF17C-1730	negative	H_rufipes	male	1
513	RVF17C-1730	negative	H_rufipes	male	1
514	RVF17C-1730	negative	H_rufipes	male	1
515	RVF17C-1730	negative	H_truncatum	male	1
516	RVF17C-1730	negative	H_truncatum	male	1
517	RVF17C-1730	negative	H_truncatum	male	1
518	RVF17C-1730	negative	H_truncatum	male	1
519	RVF17C-1730	negative	H_truncatum	female	1
520	RVF17C-1731	negative	H_truncatum	male	1
521	RVF17C-1731	negative	H_truncatum	male	1
522	RVF17C-1731	negative	H_truncatum	male	1
523	RVF17C-1731	negative	H_truncatum	male	1
524	RVF17C-1731	negative	H_truncatum	male	1
525	RVF17C-1731	negative	H_truncatum	male	1
526	RVF17C-1731	negative	H_truncatum	male	1
527	RVF17C-1731	negative	H_truncatum	male	1
528	RVF17C-1731	negative	H_truncatum	female	1
529	RVF17C-1731	negative	H_truncatum	female	1
530	RVF17C-1731	negative	H_truncatum	female	1
531	RVF17C-1731	negative	H_rufipes	male	1
532	RVF17C-1731	negative	H_rufipes	male	1
533	RVF17C-1731	negative	H_rufipes	male	1
534	RVF17C-1731	negative	H_rufipes	female	1
535	RVF17C-1731	negative	H_rufipes	female	1
536	RVF17C-1732	negative	H_rufipes	male	1
537	RVF17C-1733	negative	H_rufipes	male	1
538	RVF17C-1733	negative	H_rufipes	male	1
539	RVF17C-1733	negative	H_rufipes	male	1
540	RVF17C-1733	negative	H_rufipes	male	1
541	RVF17C-1733	negative	H_rufipes	male	1
542	RVF17C-1733	negative	H_rufipes	female	1
543	RVF17C-1733	negative	H_rufipes	female	1
544	RVF17C-1733	negative	H_truncatum	male	1
545	RVF17C-1733	negative	H_truncatum	male	1
546	RVF17C-1733	negative	H_truncatum	male	1
547	RVF17C-1733	negative	H_truncatum	male	1
548	RVF17C-1733	negative	H_truncatum	male	1
549	RVF17C-1733	negative	H_truncatum	male	1
550	RVF17C-1734	negative	H_rufipes	male	1
551	RVF17C-1734	negative	H_rufipes	male	1
552	RVF17C-1734	negative	H_rufipes	male	1
553	RVF17C-1734	negative	H_rufipes	male	1
554	RVF17C-1734	negative	H_truncatum	male	1
555	RVF17C-1734	negative	H_truncatum	male	1
556	RVF17C-1734	negative	H_truncatum	male	1
557	RVF17C-1735	negative	H_truncatum	male	1
558	RVF17C-1735	negative	H_truncatum	male	1
559	RVF17C-1735	negative	H_truncatum	male	1
560	RVF17C-1735	negative	H_truncatum	female	1
561	RVF17C-1736	negative	H_rufipes	male	1
562	RVF17C-1736	negative	H_truncatum	male	1
563	RVF17C-1736	negative	H_truncatum	male	1
564	RVF17C-1736	negative	H_truncatum	male	1
565	RVF17C-1736	negative	H_truncatum	male	1
566	RVF17C-1736	negative	H_truncatum	male	1
567	RVF17C-1736	negative	H_truncatum	male	1
568	RVF17C-1736	negative	H_truncatum	male	1
569	RVF17C-1736	negative	H_truncatum	male	1
570	RVF17C-1737	negative	H_truncatum	male	1
571	RVF17C-1737	negative	H_truncatum	male	1
572	RVF17C-1737	negative	H_truncatum	male	1
573	RVF17C-1737	negative	H_truncatum	female	1
574	RVF17C-1737	negative	H_truncatum	female	1
575	RVF17C-1737	negative	H_rufipes	male	1
576	RVF17C-1737	negative	H_rufipes	male	1
577	RVF17C-1737	negative	H_rufipes	male	1
578	RVF17C-1737	negative	H_rufipes	male	1
579	RVF17C-1737	negative	H_rufipes	male	1
580	RVF17C-1738	negative	H_rufipes	male	1
581	RVF17C-1738	positive	H_rufipes	male	1
582	RVF17C-1738	negative	H_rufipes	male	1
583	RVF17C-1738	negative	H_rufipes	male	1
584	RVF17C-1738	negative	H_rufipes	male	1
585	RVF17C-1738	negative	H_rufipes	female	1
586	RVF17C-1738	negative	H_rufipes	female	1
587	RVF17C-1738	negative	H_rufipes	female	1
588	RVF17C-1738	negative	H_truncatum	male	1
589	RVF17C-1738	negative	H_truncatum	male	1
590	RVF17C-1738	negative	H_truncatum	female	1
591	RVF17C-1752	positive	H_truncatum	male	1
592	RVF17C-1752	negative	H_truncatum	male	1
593	RVF17C-1752	negative	H_truncatum	male	1
594	RVF17C-1753	negative	H_truncatum	male	1
595	RVF17C-1753	negative	H_truncatum	male	1
596	RVF17C-1753	negative	H_truncatum	male	1
597	RVF17C-1753	negative	H_truncatum	male	1
598	RVF17C-1753	negative	H_truncatum	male	1
599	RVF17C-1753	negative	H_truncatum	male	1
600	RVF17C-1753	negative	H_truncatum	male	1
601	RVF17C-1753	negative	H_truncatum	male	1
602	RVF17C-1754	negative	H_truncatum	male	1
603	RVF17C-1754	negative	H_truncatum	male	1
604	RVF17C-1754	negative	H_rufipes	male	1
605	RVF17C-1754	negative	H_rufipes	female	1
606	RVF17C-1756	negative	H_rufipes	female	1
607	RVF17C-1756	negative	H_truncatum	male	1
608	RVF17C-1756	negative	H_truncatum	male	1
609	RVF17C-1757	negative	H_rufipes	male	1
610	RVF17C-1757	negative	H_rufipes	male	1
611	RVF17C-1757	negative	H_rufipes	male	1
612	RVF17C-1757	negative	H_rufipes	male	1
613	RVF17C-1757	negative	H_rufipes	male	1
614	RVF17C-1758	negative	H_truncatum	male	1
615	RVF17C-1758	negative	H_truncatum	male	1
616	RVF17C-1758	negative	H_truncatum	male	1
617	RVF17C-1758	negative	H_truncatum	male	1
618	RVF17C-1758	negative	H_truncatum	male	1
619	RVF17C-1758	negative	H_truncatum	female	1
620	RVF17C-1758	negative	H_truncatum	female	1
621	RVF17C-1758	negative	H_truncatum	female	1
622	RVF17C-1758	negative	H_truncatum	female	1
623	RVF17C-1758	negative	H_rufipes	male	1
624	RVF17C-1758	negative	H_rufipes	male	1
625	RVF17C-1758	negative	H_rufipes	male	1
626	RVF17C-1758	negative	H_rufipes	male	1
627	RVF17C-1758	negative	H_rufipes	female	1
628	RVF17C-1759	negative	H_rufipes	male	1
629	RVF17C-1760	negative	H_truncatum	female	1
630	RVF17C-1760	negative	H_truncatum	male	1
631	RVF17C-1760	negative	H_truncatum	female	1
632	RVF17C-1760	negative	H_rufipes	male	1
633	RVF17C-1760	negative	H_rufipes	male	1
634	RVF17C-1760	negative	H_rufipes	male	1
635	RVF17C-1760	negative	H_rufipes	male	1
636	RVF17C-1760	negative	H_rufipes	female	1
637	RVF17C-1760	negative	H_truncatum	male	1
638	RVF17C-1760	negative	H_truncatum	male	1
639	RVF17C-1760	negative	H_truncatum	male	1
640	RVF17C-1775	negative	H_truncatum	male	1
641	RVF17C-1775	negative	H_truncatum	male	1
642	RVF17C-1775	negative	H_truncatum	male	1
643	RVF17C-1775	negative	H_truncatum	male	1
644	RVF17C-1775	negative	H_truncatum	male	1
645	RVF17C-1775	negative	H_truncatum	female	1
646	RVF17C-1775	negative	H_truncatum	female	1
647	RVF17C-1775	negative	H_truncatum	male	1
648	RVF17C-1775	negative	H_truncatum	male	1
649	RVF17C-1775	negative	H_truncatum	male	1
650	RVF17C-1775	negative	H_truncatum	male	1
651	RVF17C-1775	negative	H_truncatum	male	1
652	RVF17C-1775	negative	H_truncatum	male	1
653	RVF17C-1775	negative	H_truncatum	male	1
654	RVF17C-1775	negative	H_truncatum	male	1
655	RVF17C-1775	negative	H_truncatum	male	1
656	RVF17C-1775	negative	H_truncatum	male	1
657	RVF17C-1775	negative	H_truncatum	male	1
658	RVF17C-1775	negative	H_truncatum	male	1
659	RVF17C-1775	negative	H_truncatum	male	1
660	RVF17C-1775	negative	H_truncatum	male	1
661	RVF17C-1775	negative	H_rufipes	female	1
662	RVF17C-1775	negative	H_rufipes	female	1
663	RVF17C-1775	negative	H_rufipes	female	1
664	RVF17C-1775	negative	H_rufipes	female	1
665	RVF17C-1777	negative	H_rufipes	female	1
666	RVF17C-1777	negative	H_rufipes	female	1
667	RVF17C-1777	negative	H_rufipes	female	1
668	RVF17C-1777	negative	H_rufipes	female	1
669	RVF17C-1777	negative	H_rufipes	female	1
670	RVF17C-1777	negative	H_rufipes	female	1
671	RVF17C-1777	negative	H_truncatum	male	1
672	RVF17C-1777	negative	H_truncatum	male	1
673	RVF17C-1777	negative	H_truncatum	male	1
674	RVF17C-1777	negative	H_truncatum	male	1
675	RVF17C-1777	negative	H_truncatum	male	1
676	RVF17C-1777	negative	H_truncatum	male	1
677	RVF17C-1777	negative	H_truncatum	female	1
678	RVF17C-1779	negative	H_rufipes	female	1
679	RVF17C-1779	negative	H_truncatum	male	1
680	RVF17C-1779	negative	H_truncatum	male	1
681	RVF17C-1779	negative	H_truncatum	male	1
682	RVF17C-1779	negative	H_truncatum	male	1
683	RVF17C-1779	negative	H_truncatum	male	1
684	RVF17C-1779	negative	H_truncatum	male	1
685	RVF17C-1779	negative	H_truncatum	male	1
686	RVF17C-1780	negative	H_rufipes	female	1
687	RVF17C-1780	negative	H_rufipes	female	1
688	RVF17C-1780	negative	H_truncatum	male	1
689	RVF17C-1780	negative	H_truncatum	male	1
690	RVF17C-1780	negative	H_truncatum	male	1
691	RVF17C-1780	negative	H_truncatum	male	1
692	RVF17C-1780	negative	H_truncatum	male	1
693	RVF17C-1780	negative	H_truncatum	male	1
694	RVF17C-1780	negative	H_truncatum	male	1
695	RVF17C-1781	negative	H_truncatum	male	1
696	RVF17C-1781	positive	H_truncatum	male	1
697	RVF17C-1781	negative	H_truncatum	male	1
698	RVF17C-1782	negative	H_rufipes	female	1
699	RVF17C-1782	negative	H_truncatum	male	1
700	RVF17C-1782	negative	H_truncatum	male	1
701	RVF17C-1782	negative	H_truncatum	male	1
702	RVF17C-1782	positive	H_truncatum	male	1
703	RVF17C-1782	negative	H_truncatum	female	1
704	RVF17C-1802	negative	H_rufipes	male	1
705	RVF17C-1802	negative	H_rufipes	male	1
706	RVF17C-1802	negative	H_rufipes	male	1
707	RVF17C-1802	negative	H_rufipes	male	1
708	RVF17C-1802	negative	H_rufipes	male	1
709	RVF17C-1802	negative	H_rufipes	male	1
710	RVF17C-1802	negative	H_rufipes	male	1
711	RVF17C-1802	negative	H_rufipes	female	1
712	RVF17C-1803	negative	H_rufipes	male	1
713	RVF17C-1803	negative	H_rufipes	male	1
714	RVF17C-1803	negative	H_rufipes	male	1
715	RVF17C-1803	negative	H_rufipes	male	1
716	RVF17C-1803	negative	H_rufipes	male	1
717	RVF17C-1803	negative	H_rufipes	female	1
718	RVF17C-1803	negative	H_rufipes	female	1
719	RVF17C-1804	negative	H_rufipes	male	1
720	RVF17C-1806	negative	H_rufipes	male	1
721	RVF17C-1806	negative	H_rufipes	male	1
722	RVF17C-1806	negative	H_rufipes	male	1
723	RVF17C-1806	negative	H_rufipes	male	1
724	RVF17C-1806	negative	H_rufipes	male	1
725	RVF17C-1806	negative	H_rufipes	female	1
726	RVF17C-1806	negative	H_rufipes	female	1
727	RVF17C-1807	negative	H_rufipes	male	1
728	RVF17C-1807	negative	H_rufipes	male	1
729	RVF17C-1807	negative	H_rufipes	male	1
730	RVF17C-1807	negative	H_rufipes	male	1
731	RVF17C-1807	negative	H_rufipes	male	1
732	RVF17C-1807	negative	H_rufipes	male	1
733	RVF17C-1807	negative	H_rufipes	male	1
734	RVF17C-1807	negative	H_rufipes	male	1
735	RVF17C-1807	negative	H_rufipes	male	1
736	RVF17C-1807	negative	H_rufipes	male	1
737	RVF17C-1807	negative	H_rufipes	male	1
738	RVF17C-1807	negative	H_rufipes	female	1
739	RVF17C-1807	negative	H_rufipes	female	1
740	RVF17C-1807	negative	H_rufipes	female	1
741	RVF17C-1807	negative	H_rufipes	female	1
742	RVF17C-1807	negative	H_rufipes	female	1
743	RVF17C-1808	negative	H_rufipes	male	1
744	RVF17C-1808	negative	H_rufipes	male	1
745	RVF17C-1808	negative	H_rufipes	male	1
746	RVF17C-1808	negative	H_rufipes	male	1
747	RVF17C-1808	negative	H_rufipes	male	1
748	RVF17C-1808	negative	H_rufipes	male	1
749	RVF17C-1809	negative	H_rufipes	female	1
750	RVF17C-1810	negative	H_rufipes	male	1
751	RVF17C-1810	negative	H_rufipes	male	1
752	RVF17C-1810	negative	H_rufipes	male	1
753	RVF17C-1810	negative	H_rufipes	male	1
754	RVF17C-1810	negative	H_rufipes	male	1
755	RVF17C-1810	negative	H_rufipes	male	1
756	RVF17C-1810	negative	H_rufipes	male	1
757	RVF17C-1810	negative	H_rufipes	male	1
758	RVF17C-1810	negative	H_rufipes	male	1
759	RVF17C-1810	negative	H_rufipes	male	1
760	RVF17C-1810	negative	H_rufipes	male	1
761	RVF17C-1810	negative	H_rufipes	male	1
762	RVF17C-1810	negative	H_rufipes	female	1
763	RVF17C-1810	negative	H_rufipes	female	1
764	RVF17C-1810	negative	H_rufipes	female	1
765	RVF17C-1810	negative	H_truncatum	male	1
766	RVF17C-1810	negative	H_truncatum	male	1
767	RVF17C-1810	negative	H_truncatum	male	1
768	RVF17C-1810	negative	H_truncatum	male	1
769	RVF17C-1810	negative	H_truncatum	male	1
770	RVF17C-1810	negative	H_truncatum	male	1
771	RVF17C-1810	negative	H_truncatum	female	1
772	RVF17C-1811	negative	H_truncatum	male	1
773	RVF17C-1811	negative	H_rufipes	male	1
774	RVF17C-1811	negative	H_rufipes	male	1
775	RVF17C-1811	negative	H_rufipes	male	1
776	RVF17C-1811	negative	H_rufipes	male	1
777	RVF17C-1811	negative	H_rufipes	male	1
778	RVF17C-1811	negative	H_rufipes	male	1
779	RVF17C-1811	negative	H_rufipes	male	1
780	RVF17C-1811	negative	H_rufipes	male	1
781	RVF17C-1811	negative	H_rufipes	female	1
782	RVF17C-1811	negative	H_rufipes	female	1
783	RVF17C-1812	negative	H_rufipes	male	1
784	RVF17C-1812	negative	H_rufipes	male	1
785	RVF17C-1812	negative	H_rufipes	male	1
786	RVF17C-1812	negative	H_rufipes	female	1
787	RVF17C-1812	negative	H_truncatum	male	1
788	RVF17C-1812	negative	H_truncatum	male	1
789	RVF17C-1812	negative	H_truncatum	male	1
790	RVF17C-1812	negative	H_truncatum	male	1
791	RVF17C-1813	negative	H_rufipes	male	1
792	RVF17C-1813	negative	H_rufipes	male	1
793	RVF17C-1813	negative	H_rufipes	male	1
794	RVF17C-1813	negative	H_rufipes	male	1
795	RVF17C-1813	negative	H_rufipes	male	1
796	RVF17C-1813	negative	H_rufipes	male	1
797	RVF17C-1813	negative	H_rufipes	male	1
798	RVF17C-1813	negative	H_rufipes	male	1
799	RVF17C-1813	negative	H_rufipes	male	1
800	RVF17C-1813	negative	H_rufipes	male	1
801	RVF17C-1813	negative	H_rufipes	male	1
802	RVF17C-1813	negative	H_rufipes	male	1
803	RVF17C-1813	negative	H_rufipes	male	1
804	RVF17C-1813	negative	H_rufipes	male	1
805	RVF17C-1813	negative	H_rufipes	male	1
806	RVF17C-1813	negative	H_rufipes	male	1
807	RVF17C-1813	negative	H_rufipes	male	1
808	RVF17C-1813	negative	H_rufipes	male	1
809	RVF17C-1813	negative	H_rufipes	female	1
810	RVF17C-1813	negative	H_rufipes	female	1
811	RVF17C-1813	negative	H_rufipes	female	1
812	RVF17C-1813	negative	H_rufipes	female	1
813	RVF17C-1813	negative	H_rufipes	female	1
814	RVF17C-1813	negative	H_rufipes	female	1
815	RVF17C-1813	negative	H_rufipes	female	1
816	RVF17C-1814	negative	H_rufipes	male	1
817	RVF17C-1814	negative	H_rufipes	male	1
818	RVF17C-1814	negative	H_rufipes	male	1
819	RVF17C-1814	negative	H_rufipes	male	1
820	RVF17C-1814	negative	H_rufipes	male	1
821	RVF17C-1814	negative	H_rufipes	male	1
822	RVF17C-1814	negative	H_rufipes	male	1
823	RVF17C-1814	negative	H_rufipes	male	1
824	RVF17C-1814	negative	H_rufipes	male	1
825	RVF17C-1814	negative	H_rufipes	male	1
826	RVF17C-1814	negative	H_rufipes	male	1
827	RVF17C-1814	negative	H_rufipes	male	1
828	RVF17C-1814	negative	H_rufipes	male	1
829	RVF17C-1814	negative	H_rufipes	male	1
830	RVF17C-1814	negative	H_rufipes	male	1
831	RVF17C-1814	negative	H_rufipes	male	1
832	RVF17C-1814	negative	H_rufipes	male	1
833	RVF17C-1814	negative	H_rufipes	male	1
834	RVF17C-1814	negative	H_rufipes	male	1
835	RVF17C-1814	negative	H_rufipes	male	1
836	RVF17C-1814	negative	H_rufipes	male	1
837	RVF17C-1814	negative	H_rufipes	male	1
838	RVF17C-1814	negative	H_rufipes	male	1
839	RVF17C-1814	negative	H_rufipes	male	1
840	RVF17C-1814	negative	H_rufipes	male	1
841	RVF17C-1814	negative	H_rufipes	male	1
842	RVF17C-1814	negative	H_rufipes	male	1
843	RVF17C-1814	negative	H_rufipes	male	1
844	RVF17C-1814	negative	H_rufipes	female	1
845	RVF17C-1814	negative	H_rufipes	female	1
846	RVF17C-1815	negative	H_rufipes	male	1
847	RVF17C-1815	negative	H_rufipes	male	1
848	RVF17C-1815	negative	H_rufipes	male	1
849	RVF17C-1815	negative	H_rufipes	male	1
850	RVF17C-1815	negative	H_rufipes	male	1
851	RVF17C-1815	negative	H_rufipes	male	1
852	RVF17C-1815	negative	H_rufipes	male	1
853	RVF17C-1815	negative	H_rufipes	male	1
854	RVF17C-1815	negative	H_rufipes	male	1
855	RVF17C-1815	negative	H_rufipes	male	1
856	RVF17C-1815	negative	H_rufipes	male	1
857	RVF17C-1815	negative	H_rufipes	male	1
858	RVF17C-1815	negative	H_rufipes	male	1
859	RVF17C-1815	negative	H_rufipes	male	1
860	RVF17C-1815	negative	H_rufipes	male	1
861	RVF17C-1815	negative	H_rufipes	male	1
862	RVF17C-1815	negative	H_rufipes	male	1
863	RVF17C-1815	negative	H_rufipes	male	1
864	RVF17C-1815	negative	H_rufipes	male	1
865	RVF17C-1815	negative	H_rufipes	male	1
866	RVF17C-1815	negative	H_rufipes	male	1
867	RVF17C-1815	negative	H_rufipes	male	1
868	RVF17C-1815	negative	H_rufipes	male	1
869	RVF17C-1815	negative	H_rufipes	male	1
870	RVF17C-1815	negative	H_rufipes	female	1
871	RVF17C-1815	negative	H_rufipes	female	1
872	RVF17C-1815	negative	H_rufipes	female	1
873	RVF17C-1815	negative	H_rufipes	female	1
874	RVF17C-1816	negative	H_truncatum	male	1
875	RVF17C-1816	negative	H_truncatum	male	1
876	RVF17C-1816	negative	H_truncatum	male	1
877	RVF17C-1816	negative	H_truncatum	male	1
878	RVF17C-1816	negative	H_truncatum	female	1
879	RVF17C-1816	negative	H_rufipes	male	1
880	RVF17C-1816	negative	H_rufipes	male	1
881	RVF17C-1816	negative	H_rufipes	male	1
882	RVF17C-1816	negative	H_rufipes	male	1
883	RVF17C-1816	negative	H_rufipes	male	1
884	RVF17C-1816	negative	H_rufipes	male	1
885	RVF17C-1817	negative	H_rufipes	male	1
886	RVF17C-1817	negative	H_rufipes	male	1
887	RVF17C-1817	negative	H_rufipes	male	1
888	RVF17C-1817	negative	H_rufipes	male	1
889	RVF17C-1817	negative	H_rufipes	male	1
890	RVF17C-1817	negative	H_rufipes	male	1
891	RVF17C-1817	negative	H_rufipes	male	1
892	RVF17C-1817	negative	H_rufipes	male	1
893	RVF17C-1817	negative	H_rufipes	male	1
894	RVF17C-1817	negative	H_rufipes	male	1
895	RVF17C-1817	negative	H_rufipes	female	1
896	RVF17C-1814	negative	H_truncatum	male	1
897	RVF17C-1814	negative	H_truncatum	male	1
898	RVF17C-1814	negative	H_truncatum	male	1
899	RVF17C-1814	negative	H_truncatum	male	1
900	RVF17C-1814	negative	H_truncatum	male	1
901	RVF17C-1814	negative	H_truncatum	male	1
902	RVF17C-1814	negative	H_truncatum	male	1
903	RVF17C-1814	negative	H_truncatum	male	1
904	RVF17C-1814	negative	H_truncatum	male	1
905	RVF17C-1814	negative	H_truncatum	male	1
906	RVF17C-1814	negative	H_truncatum	female	1
907	RVF17C-1814	negative	H_truncatum	female	1
908	RVF17C-1814	negative	H_truncatum	female	1
909	RVF17C-1814	negative	H_truncatum	female	1
910	RVF17C-1814	negative	H_truncatum	female	1
911	RVF17C-1815	negative	H_truncatum	male	1
912	RVF17C-1815	negative	H_truncatum	male	1
913	RVF17C-1815	negative	H_truncatum	male	1
914	RVF17C-1815	negative	H_truncatum	male	1
915	RVF17C-1815	negative	H_truncatum	male	1
916	RVF17C-1815	negative	H_truncatum	male	1
917	RVF17C-1815	negative	H_truncatum	male	1
918	RVF17C-1815	negative	H_truncatum	male	1
919	RVF17C-1815	negative	H_truncatum	male	1
920	RVF17C-1815	negative	H_truncatum	male	1
921	RVF17C-1815	negative	H_truncatum	male	1
922	RVF17C-1815	negative	H_truncatum	male	1
923	RVF17C-1815	negative	H_truncatum	female	1
924	RVF17C-1815	negative	H_truncatum	female	1
925	RVF17C-1817	negative	H_truncatum	male	1
926	RVF17C-1817	negative	H_truncatum	male	1
927	RVF17C-1817	negative	H_truncatum	male	1
928	RVF17C-1817	negative	H_truncatum	male	1
929	RVF17C-1817	negative	H_truncatum	male	1
930	RVF17C-1817	negative	H_truncatum	male	1
931	RVF17C-1817	negative	H_truncatum	male	1
932	RVF17C-1817	negative	H_truncatum	male	1
933	RVF17C-1817	negative	H_truncatum	male	1
934	RVF17C-1817	negative	H_truncatum	male	1
935	RVF17C-1817	negative	H_truncatum	male	1
936	RVF17C-1817	negative	H_truncatum	male	1
937	RVF17C-1817	negative	H_truncatum	male	1
938	RVF17C-1817	negative	H_truncatum	male	1
939	RVF17C-1817	negative	H_truncatum	male	1
940	RVF17C-1817	negative	H_truncatum	male	1
941	RVF17C-1817	negative	H_truncatum	male	1
942	RVF17C-1817	negative	H_truncatum	male	1
943	RVF17C-1817	negative	H_truncatum	female	1
944	RVF17C-1817	negative	H_truncatum	female	1
945	RVF17C-1821	negative	H_truncatum	male	1
946	RVF17C-1823	negative	H_truncatum	male	1
947	RVF17C-1823	negative	H_truncatum	male	1
948	RVF17C-1823	negative	H_truncatum	male	1
949	RVF17C-1823	negative	H_truncatum	male	1
950	RVF17C-1823	negative	H_truncatum	male	1
951	RVF17C-1823	negative	H_truncatum	male	1
952	RVF17C-1823	negative	H_truncatum	male	1
953	RVF17C-1823	negative	H_truncatum	female	1
954	RVF17C-1824	negative	H_rufipes	male	1
955	RVF17C-1824	negative	H_rufipes	male	1
956	RVF17C-1824	negative	H_rufipes	male	1
957	RVF17C-1824	negative	H_rufipes	male	1
958	RVF17C-1824	negative	H_rufipes	male	1
959	RVF17C-1824	negative	H_rufipes	male	1
960	RVF17C-1824	negative	H_rufipes	male	1
961	RVF17C-1824	negative	H_truncatum	male	1
962	RVF17C-1825	negative	H_truncatum	male	1
963	RVF17C-1825	negative	H_rufipes	male	1
964	RVF17C-1825	negative	H_rufipes	male	1
965	RVF17C-1825	negative	H_rufipes	male	1
966	RVF17C-1825	negative	H_rufipes	male	1
967	RVF17C-1825	negative	H_rufipes	male	1
968	RVF17C-1825	negative	H_rufipes	male	1
969	RVF17C-1825	negative	H_rufipes	female	1
970	RVF17C-1830	negative	H_truncatum	male	1
971	RVF17C-1835	negative	H_truncatum	male	1
972	RVF17C-1835	negative	H_truncatum	male	1
973	RVF17C-1835	negative	H_rufipes	male	1
974	RVF17C-1835	negative	H_rufipes	male	1
975	RVF17C-1835	negative	H_rufipes	male	1
976	RVF17C-1835	negative	H_rufipes	female	1
977	RVF17C-1835	negative	H_rufipes	female	1
978	RVF17C-0862	negative	H_truncatum	male	1
979	RVF17C-0862	negative	H_truncatum	male	1
980	RVF17C-0510	negative	H_truncatum	male	1
981	RVF17C-0510	negative	H_truncatum	male	1
982	RVF17C-0510	negative	H_truncatum	male	1
983	RVF17C-0510	negative	H_truncatum	male	1
984	RVF17C-0510	negative	H_truncatum	male	1
985	RVF17C-0510	negative	H_truncatum	male	1
986	RVF17C-0510	negative	H_truncatum	male	1
987	RVF17C-0510	negative	H_truncatum	male	1
988	RVF17C-0510	negative	H_truncatum	male	1
989	RVF17C-0510	negative	H_truncatum	male	1
990	RVF17C-0510	negative	H_truncatum	male	1
991	RVF17C-0510	negative	H_truncatum	male	1
992	RVF17C-0510	negative	H_truncatum	male	1
993	RVF17C-0510	negative	H_truncatum	male	1
994	RVF17C-0510	negative	H_truncatum	female	1
995	RVF17C-0356	negative	H_truncatum	male	1
996	RVF17C-0356	negative	H_truncatum	male	1
997	RVF17C-0356	negative	H_truncatum	male	1
998	RVF17C-0355	negative	H_rufipes	male	1
999	RVF17C-0021	negative	H_truncatum	male	1
1000	RVF17C-0021	negative	H_truncatum	male	1
1001	RVF17C-0021	negative	H_truncatum	male	1
1002	RVF17C-0016	negative	H_rufipes	male	1
1003	RVF17C-0016	negative	H_rufipes	male	1
1004	RVF17C-0013	negative	H_rufipes	male	1
1005	RVF17C-0013	negative	H_rufipes	male	1
1006	RVF17C-0010	negative	H_rufipes	male	1
1007	RVF17C-0010	negative	H_rufipes	male	1
1008	RVF17C-0013	negative	H_rufipes	male	1
1009	RVF17C-0013	negative	H_rufipes	male	1
1010	RVF17C-1281	negative	H_rufipes	male	1
1011	RVF17C-1281	negative	H_rufipes	male	1
1012	RVF17C-1281	negative	H_rufipes	male	1
1013	RVF17C-1281	negative	H_rufipes	male	1
1014	RVF17C-1281	negative	H_rufipes	male	1
1015	RVF17C-1281	negative	H_rufipes	male	1
1016	RVF17C-1281	negative	H_truncatum	male	1
1017	RVF17C-1281	negative	H_truncatum	male	1
1018	RVF17C-1281	negative	H_truncatum	male	1
1019	RVF17C-0860	negative	Rhipicephalus	male		1
1020	RVF17C-0863	negative	H_rufipes	male	1
1021	RVF17C-0863	negative	Rhipicephalus	male		1
1022	RVF17C-1101	negative	H_rufipes	male	1
1023	RVF17C-1101	negative	H_rufipes	male	1
1024	RVF17C-1101	negative	Rhipicephalus	male		1
1025	RVF17C-1104	negative	H_truncatum	male	1
1026	RVF17C-1104	negative	H_truncatum	male	1
1027	RVF17C-1104	negative	H_truncatum	male	1
1028	RVF17C-1107	negative	H_rufipes	male	1
1029	RVF17C-1107	negative	H_rufipes	male	1
1030	RVF17C-1107	negative	H_truncatum	male	1
1031	RVF17C-1167	negative	H_rufipes	male	1
1032	RVF17C-1167	negative	H_rufipes	male	1
1033	RVF17C-1167	negative	H_rufipes	male	1
1034	RVF17C-1167	negative	H_truncatum	male	1
1035	RVF17C-1283	negative	H_truncatum	male	1
1036	RVF17C-1283	negative	H_truncatum	female	1
1037	RVF17C-1285	negative	H_rufipes	male	1
1038	RVF17C-1285	negative	H_rufipes	male	1
1039	RVF17C-1285	negative	H_rufipes	male	1
1040	RVF17C-1285	negative	H_rufipes	male	1
1041	RVF17C-1288	negative	H_rufipes	male	1
1042	RVF17C-1288	negative	H_rufipes	male	1
1043	RVF17C-1288	negative	H_rufipes	male	1
1044	RVF17C-1288	negative	H_rufipes	male	1
1045	RVF17C-1288	negative	H_rufipes	male	1
1046	RVF17C-1288	negative	H_rufipes	male	1
1047	RVF17C-1288	negative	H_rufipes	male	1
1048	RVF17C-1288	negative	H_rufipes	male	1
1049	RVF17C-1288	negative	H_truncatum	male	1
1050	RVF17C-1304	negative	H_truncatum	male	1
1051	RVF17C-1304	negative	H_truncatum	female	1
1052	RVF17C-1323	negative	H_truncatum	male	1
1053	RVF17C-1332	negative	H_rufipes	male	1
1054	RVF17C-1332	negative	H_rufipes	male	1
1055	RVF17C-1340	negative	Rhipicephalus	male		1
1056	RVF17C-1359	negative	H_rufipes	male	1
1057	RVF17C-1359	negative	H_rufipes	male	1
1058	RVF17C-1359	negative	H_rufipes	male	1
1059	RVF17C-1359	negative	H_truncatum	male	1
1060	RVF17C-1365	negative	H_rufipes	male	1
1061	RVF17C-1365	negative	H_rufipes	female	1
1062	RVF17C-1379	negative	H_rufipes	male	1
1063	RVF17C-1379	negative	H_rufipes	male	1
1064	RVF17C-1379	negative	H_rufipes	female	1
1065	RVF17C-1380	negative	H_truncatum	male	1
1066	RVF17C-1380	negative	H_truncatum	male	1
1067	RVF17C-1380	negative	H_truncatum	female	1
1068	RVF17C-1389	negative	H_rufipes	male	1
1069	RVF17C-1389	negative	H_rufipes	male	1
1070	RVF17C-1389	negative	H_rufipes	male	1
1071	RVF17C-1389	negative	H_rufipes	male	1
1072	RVF17C-1389	negative	H_rufipes	male	1
1073	RVF17C-1389	negative	H_rufipes	male	1
1074	RVF17C-1389	negative	H_rufipes	male	1
1075	RVF17C-1389	negative	H_rufipes	male	1
1076	RVF17C-1389	negative	H_rufipes	male	1
1077	RVF17C-1389	negative	H_rufipes	male	1
1078	RVF17C-1389	negative	H_rufipes	male	1
1079	RVF17C-1389	negative	H_rufipes	male	1
1080	RVF17C-1389	negative	H_rufipes	male	1
1081	RVF17C-1389	negative	H_rufipes	male	1
1082	RVF17C-1389	negative	H_rufipes	male	1
1083	RVF17C-1413	negative	Margaropus winthemi	male			1
1084	RVF17C-1413	negative	Margaropus winthemi	male			1
1085	RVF17C-1413	negative	Margaropus winthemi	male			1
1086	RVF17C-1413	negative	Margaropus winthemi	male			1
1087	RVF17C-1413	negative	Margaropus winthemi	nymph			1
1088	RVF17C-1413	negative	Margaropus winthemi	female			1
1089	RVF17C-1413	negative	Margaropus winthemi	female			1
1090	RVF17C-1413	negative	Margaropus winthemi	female			1
1091	RVF17C-1413	negative	Margaropus winthemi	female			1
1092	RVF17C-1413	negative	Margaropus winthemi	female			1
1093	RVF17C-1413	negative	Margaropus winthemi	female			1
1094	RVF17C-1414	negative	Rhipicephalus	male		1
1095	RVF17C-1414	negative	Rhipicephalus	male		1
1096	RVF17C-1415	negative	Rhipicephalus	male		1
1097	RVF17C-1415	negative	Margaropus winthemi	male			1
1098	RVF17C-1416	negative	Margaropus winthemi	male			1
1099	RVF17C-1416	negative	Margaropus winthemi	male			1
1100	RVF17C-1416	negative	Margaropus winthemi	male			1
1101	RVF17C-1416	negative	Margaropus winthemi	male			1
1102	RVF17C-1416	negative	Margaropus winthemi	male			1
1103	RVF17C-1416	negative	Margaropus winthemi	female			1
1104	RVF17C-1416	negative	Margaropus winthemi	female			1
1105	RVF17C-1416	negative	Margaropus winthemi	female			1
1106	RVF17C-1416	negative	Margaropus winthemi	female			1
1107	RVF17C-1416	negative	Margaropus winthemi	female			1
1108	RVF17C-1416	negative	Margaropus winthemi	female			1
1109	RVF17C-1416	negative	Margaropus winthemi	female			1
1110	RVF17C-1416	negative	Margaropus winthemi	female			1
1111	RVF17C-1416	negative	Margaropus winthemi	female			1
1112	RVF17C-1416	negative	Margaropus winthemi	female			1
1113	RVF17C-1441	negative	H_truncatum	male	1
1114	RVF17C-1441	negative	H_truncatum	male	1
1115	RVF17C-1441	negative	H_glabrum	male	1
1116	RVF17C-1451	negative	H_rufipes	male	1
1117	RVF17C-1479	negative	Rhipicephalus	male		1
1118	RVF17C-1480	negative	H_rufipes	male	1
1119	RVF17C-1518	negative	H_truncatum	male	1
1120	RVF17C-1518	negative	H_truncatum	male	1
1121	RVF17C-1519	negative	H_truncatum	male	1
1122	RVF17C-1554	negative	H_truncatum	male	1
1123	RVF17C-1554	negative	H_truncatum	female	1
1124	RVF17C-1554	negative	H_glabrum	male	1
1125	RVF17C-1564	negative	H_rufipes	male	1
1126	RVF17C-1564	negative	H_rufipes	female	1
1127	RVF17C-1564	negative	H_rufipes	female	1
1128	RVF17C-1564	negative	Rhipicephalus	male		1
1129	RVF17C-1721	negative	H_truncatum	male	1
1130	RVF17C-1721	negative	H_truncatum	male	1
1131	RVF17C-1721	negative	H_truncatum	male	1
1132	RVF17C-1721	negative	H_truncatum	male	1
1133	RVF17C-1721	negative	H_truncatum	male	1
1134	RVF17C-1721	negative	H_truncatum	male	1
1135	RVF17C-1721	negative	Rhipicephalus	female		1
1136	RVF17C-1721	negative	Rhipicephalus	female		1
1137	RVF17C-1722	negative	H_rufipes	male	1
1138	RVF17C-1722	negative	H_rufipes	male	1
1139	RVF17C-1722	negative	H_rufipes	male	1
1140	RVF17C-1722	negative	H_rufipes	male	1
1141	RVF17C-1722	negative	H_truncatum	male	1
1142	RVF17C-1722	negative	H_truncatum	male	1
1143	RVF17C-1722	negative	H_truncatum	male	1
1144	RVF17C-1722	negative	H_truncatum	male	1
1145	RVF17C-1722	negative	H_truncatum	male	1
1146	RVF17C-1722	negative	H_truncatum	male	1
1147	RVF17C-1722	negative	H_truncatum	male	1
1148	RVF17C-1722	negative	H_truncatum	female	1
1149	RVF17C-1722	negative	Rhipicephalus	male		1
1150	RVF17C-1722	negative	Rhipicephalus	male		1
1151	RVF17C-1722	negative	Rhipicephalus	female		1
1152	RVF17C-1748	negative	H_truncatum	male	1
1153	RVF17C-1748	negative	H_truncatum	male	1
1154	RVF17C-1748	negative	H_rufipes	female	1
1155	RVF17C-1749	negative	H_truncatum	male	1
1156	RVF17C-1750	negative	H_truncatum	male	1
1157	RVF17C-1750	negative	H_truncatum	male	1
1158	RVF17C-1750	negative	H_truncatum	male	1
1159	RVF17C-1750	negative	H_truncatum	male	1
1160	RVF17C-1755	negative	H_truncatum	male	1
1161	RVF17C-1755	negative	H_truncatum	male	1
1162	RVF17C-1755	negative	H_truncatum	male	1
1163	RVF17C-1500	negative	H_rufipes	male	1
1164	RVF17C-1500	negative	H_rufipes	male	1
1165	RVF17C-1500	negative	H_rufipes	male	1
1166	RVF17C-1500	negative	H_rufipes	male	1
1167	RVF17C-1500	negative	H_rufipes	male	1
1168	RVF17C-1500	negative	H_rufipes	male	1
1169	RVF17C-1500	negative	H_rufipes	male	1
1170	RVF17C-1500	negative	H_rufipes	male	1
1171	RVF17C-1505	negative	H_truncatum	male	1
1172	RVF17C-1507	negative	H_rufipes	male	1
1173	RVF17C-1507	negative	H_rufipes	male	1
1174	RVF17C-1507	negative	H_truncatum	male	1
1175	RVF17C-1507	negative	H_truncatum	male	1
1176	RVF17C-1512	negative	H_rufipes	male	1
1177	RVF17C-1514	negative	H_rufipes	male	1
1178	RVF17C-1514	negative	H_rufipes	male	1
1179	RVF17C-1516	negative	H_truncatum	male	1
1180	RVF17C-1516	negative	H_truncatum	male	1
1181	RVF17C-1521	negative	H_truncatum	male	1
1182	RVF17C-1521	negative	H_truncatum	male	1
1183	RVF17C-1523	negative	H_truncatum	male	1
1184	RVF17C-1523	negative	H_truncatum	female	1
1185	RVF17C-1524	negative	H_truncatum	male	1
1186	RVF17C-1524	negative	H_truncatum	male	1
1187	RVF17C-1524	negative	H_truncatum	male	1
1188	RVF17C-1524	negative	H_truncatum	male	1
1189	RVF17C-1524	negative	H_truncatum	female	1
1190	RVF17C-1525	negative	H_truncatum	male	1
1191	RVF17C-1526	negative	H_truncatum	female	1
1192	RVF17C-1527	negative	H_truncatum	male	1
1193	RVF17C-1527	negative	H_truncatum	male	1
1194	RVF17C-1527	negative	H_truncatum	male	1
1195	RVF17C-1528	negative	H_truncatum	male	1
1196	RVF17C-1529	negative	H_truncatum	male	1
1197	RVF17C-1530	negative	H_rufipes	male	1
1198	RVF17C-1530	negative	H_rufipes	male	1
1199	RVF17C-1530	negative	H_truncatum	male	1
1200	RVF17C-1530	negative	H_truncatum	male	1
1201	RVF17C-1530	negative	H_truncatum	male	1
1202	RVF17C-1530	negative	H_truncatum	male	1
1203	RVF17C-1530	negative	H_truncatum	male	1
1204	RVF17C-1530	negative	H_truncatum	male	1
1205	RVF17C-1530	negative	H_truncatum	male	1
1206	RVF17C-1530	negative	H_truncatum	male	1
1207	RVF17C-1530	negative	H_truncatum	female	1
1208	RVF17C-1531	negative	H_truncatum	male	1
1209	RVF17C-1532	negative	H_truncatum	male	1
1210	RVF17C-1532	negative	H_truncatum	male	1
1211	RVF17C-1532	negative	H_truncatum	female	1
1212	RVF17C-1533	negative	H_truncatum	male	1
1213	RVF17C-1534	negative	H_truncatum	male	1
1214	RVF17C-1534	negative	H_truncatum	male	1
1215	RVF17C-1534	negative	H_rufipes	male	1
1216	RVF17C-1535	negative	H_rufipes	male	1
1217	RVF17C-1537	negative	H_rufipes	male	1
1218	RVF17C-1537	negative	H_rufipes	female	1
1219	RVF17C-1537	negative	H_rufipes	female	1
1220	RVF17C-1538	negative	H_truncatum	male	1
1221	RVF17C-1539	negative	H_truncatum	female	1
1222	RVF17C-1539	negative	H_truncatum	male	1
1223	RVF17C-1539	negative	H_truncatum	male	1
1224	RVF17C-1540	negative	H_truncatum	male	1
1225	RVF17C-1540	negative	H_truncatum	male	1
1226	RVF17C-1540	negative	H_truncatum	male	1
1227	RVF17C-1542	negative	H_truncatum	male	1
1228	RVF17C-1545	negative	H_truncatum	male	1
1229	RVF17C-1545	negative	H_truncatum	male	1
1230	RVF17C-1545	negative	H_truncatum	male	1
1231	RVF17C-1546	negative	H_rufipes	female	1
1232	RVF17C-1546	negative	H_truncatum	male	1
1233	RVF17C-1546	negative	H_rufipes	male	1
1234	RVF17C-1547	negative	H_truncatum	male	1
1235	RVF17C-1547	negative	H_truncatum	male	1
1236	RVF17C-1547	negative	H_truncatum	female	1
1237	RVF17C-1547	negative	H_rufipes	male	1
1238	RVF17C-1547	negative	H_rufipes	male	1
1239	RVF17C-1547	negative	H_rufipes	male	1
1240	RVF17C-1547	negative	H_rufipes	male	1
1241	RVF17C-1548	negative	H_truncatum	male	1
1242	RVF17C-1548	negative	H_truncatum	female	1
1243	RVF17C-1551	negative	H_truncatum	male	1
1244	RVF17C-1551	negative	H_truncatum	male	1
1245	RVF17C-1551	negative	H_truncatum	female	1
1246	RVF17C-1551	negative	H_truncatum	female	1
1247	RVF17C-1552	negative	H_rufipes	male	1
1248	RVF17C-1552	negative	H_rufipes	male	1
1249	RVF17C-1552	negative	H_rufipes	male	1
1250	RVF17C-1552	negative	H_rufipes	male	1
1251	RVF17C-1553	negative	H_rufipes	female	1
1252	RVF17C-1553	negative	H_rufipes	female	1
1253	RVF17C-1564	negative	H_truncatum	male	1
1254	RVF17C-1555	negative	H_truncatum	male	1
1255	RVF17C-1555	negative	H_truncatum	male	1
1256	RVF17C-1555	negative	H_truncatum	female	1
1257	RVF17C-1557	negative	H_truncatum	female	1
1258	RVF17C-1559	negative	H_truncatum	female	1
1259	RVF17C-1559	negative	H_truncatum	female	1
1260	RVF17C-1560	negative	H_truncatum	female	1
1261	RVF17C-1561	negative	H_rufipes	male	1
1262	RVF17C-1561	negative	H_rufipes	male	1
1263	RVF17C-1561	negative	H_rufipes	male	1
1264	RVF17C-1561	negative	H_rufipes	female	1
1265	RVF17C-1562	negative	H_rufipes	male	1
1266	RVF17C-1562	negative	H_rufipes	female	1
1267	RVF17C-1562	negative	H_rufipes	female	1
1268	RVF17C-1563	negative	H_rufipes	male	1
1269	RVF17C-1563	negative	H_rufipes	male	1
1270	RVF17C-1563	negative	H_rufipes	male	1
1271	RVF17C-1563	negative	H_rufipes	male	1
1272	RVF17C-1563	negative	H_rufipes	male	1
1273	RVF17C-1563	negative	H_truncatum	male	1
1274	RVF17C-1563	negative	H_truncatum	male	1
1275	RVF17C-1563	negative	H_truncatum	male	1
1276	RVF17C-1563	negative	H_truncatum	male	1
1277	RVF17C-1563	negative	H_truncatum	male	1
1278	RVF17C-1566	negative	H_truncatum	male	1
1279	RVF17C-1572	negative	H_truncatum	female	1
1280	RVF17C-1575	negative	H_truncatum	male	1
1281	RVF17C-1575	negative	H_truncatum	male	1
1282	RVF17C-1575	negative	H_rufipes	male	1
1283	RVF17C-1585	negative	H_truncatum	male	1
1284	RVF17C-1585	negative	H_truncatum	male	1
1285	RVF17C-1585	negative	H_truncatum	male	1
1286	RVF17C-1586	negative	H_rufipes	male	1
1287	RVF17C-1586	negative	H_truncatum	male	1
1288	RVF17C-1586	negative	H_truncatum	male	1
1289	RVF17C-1586	negative	H_truncatum	male	1
1290	RVF17C-1586	negative	H_truncatum	male	1
1291	RVF17C-1586	negative	H_truncatum	female	1
1292	RVF17C-1586	negative	H_truncatum	female	1
1293	RVF17C-1587	negative	H_truncatum	male	1
1294	RVF17C-1587	negative	H_truncatum	male	1
1295	RVF17C-1587	negative	H_truncatum	female	1
1296	RVF17C-1587	negative	H_rufipes	male	1
1297	RVF17C-1588	negative	H_truncatum	male	1
1298	RVF17C-1588	negative	H_truncatum	male	1
1299	RVF17C-1588	negative	H_truncatum	male	1
1300	RVF17C-1588	negative	H_truncatum	male	1
1301	RVF17C-1588	negative	H_truncatum	male	1
1302	RVF17C-1590	negative	H_truncatum	male	1
1303	RVF17C-1590	negative	H_truncatum	male	1
1304	RVF17C-1590	negative	H_truncatum	male	1
1305	RVF17C-1590	negative	H_truncatum	male	1
1306	RVF17C-1590	negative	H_truncatum	male	1
1307	RVF17C-1590	negative	H_truncatum	male	1
1308	RVF17C-1590	negative	H_truncatum	female	1
1309	RVF17C-1591	negative	H_truncatum	male	1
1310	RVF17C-1591	negative	H_truncatum	male	1
1311	RVF17C-1591	negative	H_truncatum	male	1
1312	RVF17C-1591	negative	H_truncatum	male	1
1313	RVF17C-1591	negative	H_truncatum	male	1
1314	RVF17C-1591	negative	H_truncatum	male	1
1315	RVF17C-1591	negative	H_truncatum	female	1
1316	RVF17C-1592	negative	H_truncatum	male	1
1317	RVF17C-1592	negative	H_truncatum	female	1
1318	RVF17C-1593	negative	H_truncatum	male	1
1319	RVF17C-1593	negative	H_truncatum	male	1
1320	RVF17C-1594	negative	H_truncatum	male	1
1321	RVF17C-1594	negative	H_truncatum	male	1
1322	RVF17C-1594	negative	H_truncatum	female	1
1323	RVF17C-1595	negative	H_truncatum	male	1
1324	RVF17C-1596	negative	H_truncatum	female	1
1325	RVF17C-1596	negative	H_truncatum	male	1
1326	RVF17C-1759	negative	H_truncatum	male	1
1327	RVF17C-1759	negative	H_truncatum	male	1
1328	RVF17C-1759	negative	H_truncatum	female	1
1329	RVF17C-1759	negative	H_truncatum	female	1
1330	RVF17C-1759	negative	Rhipicephalus	female		1
1331	RVF17C-1761	negative	H_rufipes	male	1
1332	RVF17C-1761	negative	H_rufipes	male	1
1333	RVF17C-1761	negative	H_rufipes	male	1
1334	RVF17C-1761	negative	H_rufipes	female	1
1335	RVF17C-1761	negative	H_truncatum	male	1
1336	RVF17C-1761	negative	H_truncatum	male	1
1337	RVF17C-1761	negative	H_truncatum	male	1
1338	RVF17C-1761	negative	H_truncatum	female	1
1339	RVF17C-1762	negative	H_rufipes	male	1
1340	RVF17C-1762	negative	H_rufipes	male	1
1341	RVF17C-1762	negative	H_rufipes	male	1
1342	RVF17C-1762	negative	H_rufipes	male	1
1343	RVF17C-1762	negative	H_rufipes	male	1
1344	RVF17C-1762	negative	H_truncatum	male	1
1345	RVF17C-1762	negative	H_truncatum	male	1
1346	RVF17C-1762	negative	H_truncatum	male	1
1347	RVF17C-1762	negative	H_truncatum	female	1
1348	RVF17C-1762	negative	H_truncatum	female	1
1349	RVF17C-1763	negative	H_truncatum	male	1
1350	RVF17C-1763	negative	H_truncatum	male	1
1351	RVF17C-1763	negative	H_truncatum	male	1
1352	RVF17C-1763	negative	H_truncatum	male	1
1353	RVF17C-1763	negative	H_truncatum	male	1
1354	RVF17C-1765	negative	H_rufipes	female	1
1355	RVF17C-1765	negative	H_rufipes	female	1
1356	RVF17C-1766	negative	H_truncatum	male	1
1357	RVF17C-1767	negative	H_truncatum	male	1
1358	RVF17C-1767	negative	H_truncatum	male	1
1359	RVF17C-1767	negative	H_truncatum	male	1
1360	RVF17C-1767	negative	H_rufipes	male	1
1361	RVF17C-1767	negative	H_truncatum	male	1
1362	RVF17C-1768	negative	H_truncatum	male	1
1363	RVF17C-1768	negative	H_truncatum	male	1
1364	RVF17C-1768	negative	H_truncatum	male	1
1365	RVF17C-1768	negative	H_truncatum	male	1
1366	RVF17C-1768	negative	H_truncatum	female	1
1367	RVF17C-1768	negative	H_truncatum	female	1
1368	RVF17C-1769	negative	H_truncatum	male	1
1369	RVF17C-1769	negative	H_truncatum	male	1
1370	RVF17C-1769	negative	H_truncatum	female	1
1371	RVF17C-1770	negative	H_truncatum	male	1
1372	RVF17C-1770	negative	H_truncatum	male	1
1373	RVF17C-1770	negative	H_truncatum	female	1
1374	RVF17C-1770	negative	H_truncatum	female	1
1375	RVF17C-1770	negative	H_truncatum	female	1
1376	RVF17C-1771	negative	H_truncatum	male	1
1377	RVF17C-1771	negative	H_truncatum	male	1
1378	RVF17C-1772	negative	H_truncatum	male	1
1379	RVF17C-1772	negative	H_truncatum	male	1
1380	RVF17C-1772	negative	H_truncatum	male	1
1381	RVF17C-1772	negative	H_truncatum	female	1
1382	RVF17C-1772	negative	H_rufipes	male	1
1383	RVF17C-1773	negative	H_rufipes	male	1
1384	RVF17C-1773	negative	H_rufipes	male	1
1385	RVF17C-1773	negative	H_rufipes	female	1
1386	RVF17C-1773	negative	H_truncatum	male	1
1387	RVF17C-1773	negative	H_truncatum	male	1
1388	RVF17C-1773	negative	H_truncatum	male	1
1389	RVF17C-1773	negative	H_truncatum	male	1
1390	RVF17C-1773	negative	H_truncatum	female	1
1391	RVF17C-1773	negative	H_truncatum	female	1
1392	RVF17C-1774	negative	H_rufipes	male	1
1393	RVF17C-1774	negative	H_rufipes_truncatum	male	1
1394	RVF17C-1774	negative	H_truncatum	male	1
1395	RVF17C-1774	negative	H_truncatum	male	1
1396	RVF17C-1774	negative	H_truncatum	female	1
1397	RVF17C-1818	negative	H_rufipes	female	1
1398	RVF17C-1818	negative	H_truncatum	male	1
1399	RVF17C-1818	negative	H_truncatum	male	1
1400	RVF17C-1819	negative	H_truncatum	male	1
1401	RVF17C-1819	negative	H_rufipes	male	1
1402	RVF17C-1819	negative	H_rufipes	male	1
1403	RVF17C-1819	negative	H_rufipes	male	1
1404	RVF17C-1819	negative	H_rufipes	male	1
1405	RVF17C-1819	negative	H_truncatum	male	1
1406	RVF17C-1820	negative	H_truncatum	male	1
1407	RVF17C-1820	negative	H_rufipes	female	1
1408	RVF17C-1822	negative	H_truncatum	female	1
1409	RVF17C-1836	negative	H_truncatum	male	1
1410	RVF17C-1836	negative	H_rufipes	male	1
1411	RVF17C-1836	negative	H_rufipes	male	1
1412	RVF17C-1836	negative	H_rufipes	male	1
1413	RVF17C-1836	negative	H_rufipes	male	1
1414	RVF17C-1836	negative	H_rufipes	male	1
1415	RVF17C-1836	negative	H_rufipes	male	1
1416	RVF17C-1836	negative	H_rufipes	male	1
1417	RVF17C-1836	negative	H_rufipes	male	1
1418	RVF17C-1836	negative	H_rufipes	male	1
1419	RVF17C-1836	negative	H_rufipes	male	1
1420	RVF17C-1836	negative	H_rufipes	male	1
1421	RVF17C-1836	negative	H_rufipes	male	1
1422	RVF17C-1836	negative	H_rufipes	male	1
1423	RVF17C-1836	negative	H_rufipes	male	1
1424	RVF17C-1836	negative	H_rufipes	male	1
1425	RVF17C-1836	negative	H_rufipes	male	1
1426	RVF17C-1836	negative	H_rufipes	male	1
1427	RVF17C-1836	negative	H_rufipes	male	1
1428	RVF17C-1836	negative	H_rufipes	male	1
1429	RVF17C-1836	negative	H_rufipes	male	1
1430	RVF17C-1836	negative	H_rufipes	male	1
1431	RVF17C-1836	negative	H_rufipes	male	1
1432	RVF17C-1836	negative	H_rufipes	male	1
1433	RVF17C-1836	negative	H_rufipes	male	1
1434	RVF17C-1836	negative	H_rufipes	male	1
1435	RVF17C-1836	negative	H_rufipes	male	1
1436	RVF17C-1836	negative	H_rufipes	male	1
1437	RVF17C-1836	negative	H_rufipes	female	1
1438	RVF17C-1836	negative	H_rufipes	female	1
1439	RVF17C-1836	negative	H_rufipes	female	1
1440	RVF17C-1836	negative	H_rufipes	female	1
1441	RVF17C-1836	negative	H_truncatum	male	1
1442	RVF17C-1836	negative	H_truncatum	male	1
1443	RVF17C-1836	negative	H_truncatum	male	1
1444	RVF17C-1836	negative	H_truncatum	male	1
1445	RVF17C-1836	negative	H_truncatum	male	1
1446	RVF17C-1836	negative	H_truncatum	male	1
1447	RVF17C-1836	negative	H_truncatum	male	1
1448	RVF17C-1836	negative	H_truncatum	male	1
1449	RVF17C-1836	negative	H_truncatum	male	1
1450	RVF17C-1836	negative	H_truncatum	male	1
1451	RVF17C-1836	negative	H_truncatum	male	1
1452	RVF17C-1836	negative	H_truncatum	female	1
1453	RVF17C-1836	negative	H_truncatum	female	1
1454	RVF17C-1836	negative	Rhipicephalus	male		1
1455	RVF17C-1836	negative	Rhipicephalus	male		1
1456	RVF17C-1837	negative	H_truncatum	male	1
1457	RVF17C-1837	negative	H_truncatum	male	1
1458	RVF17C-1837	negative	H_truncatum	male	1
1459	RVF17C-1837	negative	H_rufipes	male	1
1460	RVF17C-1837	negative	H_rufipes	male	1
1461	RVF17C-1837	negative	H_rufipes	male	1
1462	RVF17C-1837	negative	H_rufipes	male	1
1463	RVF17C-1837	negative	H_rufipes	male	1
1464	RVF17C-1837	negative	H_rufipes	male	1
1465	RVF17C-1837	negative	H_rufipes	male	1
1466	RVF17C-1837	negative	H_rufipes	male	1
1467	RVF17C-1837	negative	H_rufipes	male	1
1468	RVF17C-1837	negative	H_rufipes	male	1
1469	RVF17C-1837	negative	H_rufipes	male	1
1470	RVF17C-1837	negative	H_rufipes	female	1
1471	RVF17C-1837	negative	H_rufipes	female	1
1472	RVF17C-1837	negative	H_rufipes	female	1
1473	RVF17C-1838	negative	H_rufipes	male	1
1474	RVF17C-1838	negative	H_rufipes	male	1
1475	RVF17C-1838	negative	H_rufipes	male	1
1476	RVF17C-1838	negative	H_rufipes	male	1
1477	RVF17C-1838	negative	H_rufipes	male	1
1478	RVF17C-1838	negative	H_rufipes	male	1
1479	RVF17C-1838	negative	H_rufipes	male	1
1480	RVF17C-1838	negative	H_rufipes	male	1
1481	RVF17C-1838	negative	H_rufipes	male	1
1482	RVF17C-1838	negative	H_rufipes	male	1
1483	RVF17C-1838	negative	H_rufipes	male	1
1484	RVF17C-1838	negative	H_rufipes	male	1
1485	RVF17C-1838	negative	H_rufipes	male	1
1486	RVF17C-1838	negative	H_rufipes	male	1
1487	RVF17C-1838	negative	H_rufipes	male	1
1488	RVF17C-1838	negative	H_rufipes	male	1
1489	RVF17C-1838	negative	H_rufipes	male	1
1490	RVF17C-1838	negative	H_rufipes	male	1
1491	RVF17C-1838	negative	H_rufipes	male	1
1492	RVF17C-1838	negative	H_rufipes	male	1
1493	RVF17C-1838	negative	H_rufipes	male	1
1494	RVF17C-1838	negative	H_rufipes	male	1
1495	RVF17C-1838	negative	H_rufipes	female	1
1496	RVF17C-1838	negative	H_rufipes_truncatum	male	1
1497	RVF17C-1838	negative	H_rufipes_truncatum	male	1
1498	RVF17C-1839	negative	H_truncatum	male	1
1499	RVF17C-1839	negative	H_truncatum	male	1
1500	RVF17C-1839	negative	H_truncatum	female	1
1501	RVF17C-1840	negative	H_truncatum	male	1
1502	RVF17C-1840	negative	H_truncatum	male	1
1503	RVF17C-1840	negative	H_truncatum	male	1
1504	RVF17C-1840	negative	H_truncatum	male	1
1505	RVF17C-1840	negative	H_truncatum	male	1
1506	RVF17C-1840	negative	H_rufipes	male	1
1507	RVF17C-1840	negative	H_rufipes	male	1
1508	RVF17C-1840	negative	H_rufipes	male	1
1509	RVF17C-1840	negative	H_rufipes	male	1
1510	RVF17C-1840	negative	H_rufipes	male	1
1511	RVF17C-1840	negative	H_rufipes	male	1
1512	RVF17C-1840	negative	H_rufipes	male	1
1513	RVF17C-1840	negative	H_rufipes	male	1
1514	RVF17C-1840	negative	H_rufipes	male	1
1515	RVF17C-1840	negative	H_rufipes	male	1
1516	RVF17C-1840	negative	H_rufipes	male	1
1517	RVF17C-1840	negative	H_rufipes	male	1
1518	RVF17C-1840	negative	H_rufipes	male	1
1519	RVF17C-1840	negative	H_rufipes	male	1
1520	RVF17C-1840	negative	H_rufipes	male	1
1521	RVF17C-1840	negative	H_rufipes	male	1
1522	RVF17C-1840	negative	H_rufipes	male	1
1523	RVF17C-1840	negative	H_rufipes	male	1
1524	RVF17C-1840	negative	H_rufipes	male	1
1525	RVF17C-1840	negative	H_rufipes	male	1
1526	RVF17C-1840	negative	H_rufipes	male	1
1527	RVF17C-1840	negative	H_rufipes	male	1
1528	RVF17C-1840	negative	H_rufipes	male	1
1529	RVF17C-1840	negative	H_rufipes	male	1
1530	RVF17C-1840	negative	H_rufipes	male	1
1531	RVF17C-1840	negative	H_rufipes	male	1
1532	RVF17C-1840	negative	H_rufipes	male	1
1533	RVF17C-1840	negative	H_rufipes	male	1
1534	RVF17C-1840	negative	H_rufipes	male	1
1535	RVF17C-1840	negative	H_truncatum	male	1
1536	RVF17C-1840	negative	H_rufipes	female	1
1537	RVF17C-1841	negative	H_rufipes	male	1
1538	RVF17C-1841	negative	H_rufipes	male	1
1539	RVF17C-1841	negative	H_rufipes	male	1
1540	RVF17C-1841	negative	H_rufipes	male	1
1541	RVF17C-1841	negative	H_rufipes	male	1
1542	RVF17C-1841	negative	H_rufipes	male	1
1543	RVF17C-1841	negative	H_rufipes	male	1
1544	RVF17C-1841	negative	H_rufipes	male	1
1545	RVF17C-1841	negative	H_rufipes	male	1
1546	RVF17C-1841	negative	H_rufipes	male	1
1547	RVF17C-1841	negative	H_rufipes	male	1
1548	RVF17C-1841	negative	H_rufipes	male	1
1549	RVF17C-1841	negative	H_rufipes	male	1
1550	RVF17C-1841	negative	H_rufipes	male	1
1551	RVF17C-1841	negative	H_rufipes	male	1
1552	RVF17C-1841	negative	H_rufipes	male	1
1553	RVF17C-1841	negative	H_rufipes	male	1
1554	RVF17C-1841	negative	H_rufipes	male	1
1555	RVF17C-1841	negative	H_rufipes	male	1
1556	RVF17C-1841	negative	H_truncatum	male	1
1557	RVF17C-1841	negative	H_truncatum	male	1
1558	RVF17C-1841	negative	H_truncatum	male	1
1559	RVF17C-1841	negative	H_truncatum	male	1
1560	RVF17C-1841	negative	H_truncatum	male	1
1561	RVF17C-1841	negative	H_truncatum	male	1
1562	RVF17C-1841	negative	H_truncatum	male	1
1563	RVF17C-1841	negative	H_truncatum	male	1
1564	RVF17C-1841	negative	H_truncatum	male	1
1565	RVF17C-1841	negative	H_truncatum	male	1
1566	RVF17C-1841	negative	H_truncatum	male	1
1567	RVF17C-1841	negative	H_truncatum	male	1
1568	RVF17C-1841	negative	H_truncatum	male	1
1569	RVF17C-1841	negative	H_truncatum	male	1
1570	RVF17C-1841	negative	H_truncatum	male	1
1571	RVF17C-1841	negative	H_truncatum	male	1
1572	RVF17C-1841	negative	H_truncatum	male	1
1573	RVF17C-1841	negative	Rhipicephalus	male		1
1574	RVF17C-1842	negative	H_truncatum	male	1
1575	RVF17C-1842	negative	H_truncatum	male	1
1576	RVF17C-1842	negative	H_truncatum	male	1
1577	RVF17C-1842	negative	H_truncatum	male	1
1578	RVF17C-1842	negative	H_truncatum	male	1
1579	RVF17C-1842	negative	H_truncatum	male	1
1580	RVF17C-1842	negative	H_truncatum	male	1
1581	RVF17C-1842	negative	H_truncatum	male	1
1582	RVF17C-1842	negative	H_truncatum	female	1
1583	RVF17C-1842	negative	H_rufipes	male	1
1584	RVF17C-1842	negative	H_rufipes	male	1
1585	RVF17C-1842	negative	H_rufipes	male	1
1586	RVF17C-1842	negative	H_rufipes	male	1
1587	RVF17C-1842	negative	H_rufipes	male	1
1588	RVF17C-1842	negative	H_rufipes	male	1
1589	RVF17C-1842	negative	H_rufipes	male	1
1590	RVF17C-1842	negative	H_rufipes	male	1
1591	RVF17C-1842	negative	H_rufipes	male	1
1592	RVF17C-1842	negative	H_rufipes	male	1
1593	RVF17C-1842	negative	H_rufipes	male	1
1594	RVF17C-1842	negative	H_rufipes	male	1
1595	RVF17C-1842	negative	H_rufipes	male	1
1596	RVF17C-1842	negative	H_rufipes	male	1
1597	RVF17C-1842	negative	H_rufipes	male	1
1598	RVF17C-1842	negative	H_rufipes	male	1
1599	RVF17C-1842	negative	H_rufipes	male	1
1600	RVF17C-1842	negative	H_rufipes	male	1
1601	RVF17C-1842	negative	H_rufipes	male	1
1602	RVF17C-1842	negative	H_rufipes	male	1
1603	RVF17C-1842	negative	H_rufipes	male	1
1604	RVF17C-1842	negative	H_rufipes	male	1
1605	RVF17C-1842	negative	H_rufipes	male	1
1606	RVF17C-1842	negative	H_rufipes	male	1
1607	RVF17C-1842	negative	H_rufipes	male	1
1608	RVF17C-1842	negative	H_rufipes	male	1
1609	RVF17C-1842	negative	H_rufipes	male	1
1610	RVF17C-1842	negative	H_rufipes	male	1
1611	RVF17C-1842	negative	H_rufipes	male	1
1612	RVF17C-1842	negative	H_rufipes	male	1
1613	RVF17C-1842	negative	H_rufipes	male	1
1614	RVF17C-1842	negative	H_rufipes	male	1
1615	RVF17C-1842	negative	H_rufipes	male	1
1616	RVF17C-1842	negative	H_rufipes	male	1
1617	RVF17C-1842	negative	H_rufipes	male	1
1618	RVF17C-1842	negative	H_rufipes	male	1
1619	RVF17C-1842	negative	H_rufipes	male	1
1620	RVF17C-1842	negative	H_rufipes	male	1
1621	RVF17C-1842	negative	H_rufipes	male	1
1622	RVF17C-1842	negative	H_rufipes	male	1
1623	RVF17C-1842	negative	H_rufipes	male	1
1624	RVF17C-1842	negative	H_rufipes	male	1
1625	RVF17C-1842	negative	H_rufipes	female	1
1626	RVF17C-1842	negative	H_rufipes	female	1
1627	RVF17C-1842	negative	H_truncatum	male	1
1628	RVF17C-1843	negative	H_rufipes	male	1
1629	RVF17C-1843	negative	H_rufipes	male	1
1630	RVF17C-1843	negative	H_rufipes	male	1
1631	RVF17C-1843	negative	H_rufipes	male	1
1632	RVF17C-1843	negative	H_rufipes	male	1
1633	RVF17C-1843	negative	H_rufipes	male	1
1634	RVF17C-1843	negative	H_rufipes	male	1
1635	RVF17C-1843	negative	H_rufipes	male	1
1636	RVF17C-1843	negative	H_rufipes	male	1
1637	RVF17C-1843	negative	H_rufipes	male	1
1638	RVF17C-1843	negative	H_rufipes	male	1
1639	RVF17C-1843	negative	H_rufipes	female	1
1640	RVF17C-1843	negative	H_rufipes	female	1
1641	RVF17C-1843	negative	H_rufipes	female	1
1642	RVF17C-1843	negative	H_rufipes	female	1
1643	RVF17C-1843	negative	H_rufipes	female	1
1644	RVF17C-1843	negative	H_rufipes	female	1
1645	RVF17C-1844	negative	H_rufipes	male	1
1646	RVF17C-1844	negative	H_rufipes	male	1
1647	RVF17C-1844	negative	H_rufipes	male	1
1648	RVF17C-1844	negative	H_rufipes	male	1
1649	RVF17C-1844	negative	H_rufipes	male	1
1650	RVF17C-1844	negative	H_rufipes	male	1
1651	RVF17C-1844	negative	H_rufipes	male	1
1652	RVF17C-1844	negative	H_rufipes	female	1
1653	RVF17C-1844	negative	H_rufipes	female	1
1654	RVF17C-1845	negative	H_rufipes	male	1
1655	RVF17C-1845	negative	H_rufipes	male	1
1656	RVF17C-1845	negative	H_rufipes	male	1
1657	RVF17C-1845	negative	H_rufipes	male	1
1658	RVF17C-1845	negative	H_rufipes	male	1
1659	RVF17C-1845	negative	H_rufipes	male	1
1660	RVF17C-1845	negative	H_rufipes	male	1
1661	RVF17C-1845	negative	H_rufipes	male	1
1662	RVF17C-1845	negative	H_rufipes	male	1
1663	RVF17C-1845	negative	H_rufipes	male	1
1664	RVF17C-1845	negative	H_rufipes	male	1
1665	RVF17C-1845	negative	H_rufipes	female	1
1666	RVF17C-1845	negative	H_rufipes	female	1
1667	RVF17C-1845	negative	H_rufipes	female	1
1668	RVF17C-1845	negative	H_rufipes	female	1
1669	RVF17C-1846	negative	H_rufipes	male	1
1670	RVF17C-1846	negative	H_rufipes	male	1
1671	RVF17C-1846	negative	H_rufipes	male	1
1672	RVF17C-1846	negative	H_rufipes	male	1
1673	RVF17C-1846	negative	H_rufipes	male	1
1674	RVF17C-1846	negative	H_rufipes	male	1
1675	RVF17C-1846	negative	H_rufipes	male	1
1676	RVF17C-1846	negative	H_rufipes	male	1
1677	RVF17C-1846	negative	H_rufipes	male	1
1678	RVF17C-1846	negative	H_rufipes	male	1
1679	RVF17C-1846	negative	H_rufipes	male	1
1680	RVF17C-1846	negative	H_rufipes	male	1
1681	RVF17C-1846	negative	H_rufipes	male	1
1682	RVF17C-1846	negative	H_rufipes	male	1
1683	RVF17C-1846	negative	H_rufipes	male	1
1684	RVF17C-1846	negative	H_rufipes	male	1
1685	RVF17C-1846	negative	H_rufipes	male	1
1686	RVF17C-1846	negative	H_rufipes	male	1
1687	RVF17C-1846	negative	H_rufipes	male	1
1688	RVF17C-1846	negative	H_rufipes	male	1
1689	RVF17C-1846	negative	H_rufipes	male	1
1690	RVF17C-1846	negative	H_rufipes	male	1
1691	RVF17C-1846	negative	H_rufipes	female	1
1692	RVF17C-1846	negative	H_rufipes	female	1
1693	RVF17C-1846	negative	H_rufipes	female	1
1694	RVF17C-1846	negative	H_rufipes	female	1
1695	RVF17C-1846	negative	H_rufipes	female	1
1696	RVF17C-1846	negative	H_rufipes	female	1
1697	RVF17C-1846	negative	H_rufipes	female	1
1698	RVF17C-1846	negative	H_rufipes	female	1
1699	RVF17C-1846	negative	H_rufipes	female	1
1700	RVF17C-1847	negative	H_rufipes	male	1
1701	RVF17C-1847	negative	H_rufipes	male	1
1702	RVF17C-1847	negative	H_rufipes	female	1
1703	RVF17C-1847	negative	H_rufipes	female	1
1704	RVF17C-1847	negative	H_rufipes	female	1
1705	RVF17C-1847	negative	H_rufipes	female	1
1706	RVF17C-1848	negative	H_rufipes	male	1
1707	RVF17C-1848	negative	H_rufipes	male	1
1708	RVF17C-1848	negative	H_rufipes	male	1
1709	RVF17C-1848	negative	H_rufipes	male	1
1710	RVF17C-1848	negative	H_rufipes	female	1
1711	RVF17C-1848	negative	H_rufipes	female	1
1712	RVF17C-1848	negative	H_rufipes	female	1
1713	RVF17C-1848	negative	H_rufipes	female	1
1714	RVF17C-1848	negative	H_rufipes	female	1
1715	RVF17C-1848	negative	H_rufipes	female	1
1716	RVF17C-1848	negative	H_rufipes	female	1
1717	RVF17C-1849	negative	H_rufipes	male	1
1718	RVF17C-1849	negative	H_rufipes	male	1
1719	RVF17C-1849	negative	H_rufipes	male	1
1720	RVF17C-1849	negative	H_rufipes	male	1
1721	RVF17C-1849	negative	H_rufipes	male	1
1722	RVF17C-1849	negative	H_rufipes	male	1
1723	RVF17C-1849	negative	H_rufipes	male	1
1724	RVF17C-1849	negative	H_rufipes	male	1
1725	RVF17C-1849	negative	H_rufipes	male	1
1726	RVF17C-1849	negative	H_rufipes	female	1
1727	RVF17C-1849	negative	H_rufipes	female	1
1728	RVF17C-1849	negative	H_rufipes	female	1
1729	RVF17C-1849	negative	H_rufipes	female	1
1730	RVF17C-1849	negative	H_rufipes	female	1
1731	RVF17C-1849	negative	H_rufipes	female	1
1732	RVF17C-1851	negative	H_rufipes	male	1
1733	RVF17C-1851	negative	H_rufipes	male	1
1734	RVF17C-1851	negative	H_rufipes	male	1
1735	RVF17C-1851	negative	H_rufipes	male	1
1736	RVF17C-1851	negative	H_rufipes	male	1
1737	RVF17C-1851	negative	H_rufipes	female	1
1738	RVF17C-1851	negative	H_rufipes_truncatum	female	1
1739	RVF17C-1852	negative	H_rufipes_truncatum	male	1
1740	RVF17C-1852	negative	H_rufipes_truncatum	male	1
1741	RVF17C-1852	negative	H_rufipes_truncatum	male	1
1742	RVF17C-1852	negative	H_rufipes_truncatum	male	1
1743	RVF17C-1852	negative	H_rufipes_truncatum	male	1
1744	RVF17C-1852	negative	H_rufipes_truncatum	male	1
1745	RVF17C-1852	negative	H_rufipes_truncatum	male	1
1746	RVF17C-1852	negative	H_rufipes_truncatum	male	1
1747	RVF17C-1852	negative	H_rufipes_truncatum	male	1
1748	RVF17C-1852	negative	H_rufipes_truncatum	male	1
1749	RVF17C-1852	negative	H_rufipes_truncatum	male	1
1750	RVF17C-1852	negative	H_rufipes_truncatum	female	1
1751	RVF17C-1854	negative	H_rufipes_truncatum	male	1
1752	RVF17C-1854	negative	H_rufipes_truncatum	male	1
1753	RVF17C-1854	negative	H_rufipes_truncatum	male	1
1754	RVF17C-1854	negative	H_rufipes_truncatum	male	1
1755	RVF17C-1854	negative	H_rufipes_truncatum	male	1
1756	RVF17C-1854	negative	H_rufipes_truncatum	male	1
1757	RVF17C-1854	negative	H_rufipes_truncatum	male	1
1758	RVF17C-1854	negative	H_rufipes_truncatum	male	1
1759	RVF17C-1854	negative	H_rufipes_truncatum	male	1
1760	RVF17C-1854	negative	H_rufipes_truncatum	male	1
1761	RVF17C-1854	negative	H_rufipes_truncatum	male	1
1762	RVF17C-1854	negative	H_rufipes_truncatum	male	1
1763	RVF17C-1854	negative	H_truncatum	male	1
1764	RVF17C-1854	negative	H_truncatum	male	1
1765	RVF17C-1854	negative	H_truncatum	male	1
1766	RVF17C-1854	negative	H_truncatum	male	1
1767	RVF17C-1854	negative	H_truncatum	male	1
1768	RVF17C-1854	negative	H_truncatum	male	1
1769	RVF17C-1854	negative	H_truncatum	male	1
1770	RVF17C-1854	negative	H_truncatum	male	1
1771	RVF17C-1854	negative	H_truncatum	male	1
1772	RVF17C-1854	negative	H_truncatum	male	1
1773	RVF17C-1854	negative	H_rufipes	female	1
1774	RVF17C-1854	negative	H_rufipes	female	1
1775	RVF17C-1854	negative	H_rufipes	female	1
1776	RVF17C-1854	negative	H_rufipes	female	1
1777	RVF17C-1854	negative	H_rufipes	female	1
1778	RVF17C-1854	negative	H_rufipes	female	1
1779	RVF17C-1854	negative	H_rufipes	female	1
1780	RVF17C-1854	negative	H_rufipes	female	1
1781	RVF17C-1854	negative	H_rufipes	female	1
1782	RVF17C-1854	negative	H_rufipes	female	1
1783	RVF17C-1854	negative	H_rufipes	female	1
1784	RVF17C-1854	negative	H_rufipes	male	1
1785	RVF17C-1854	negative	H_rufipes	male	1
1786	RVF17C-1856	negative	H_truncatum	male	1
1787	RVF17C-1856	negative	H_truncatum	male	1
1788	RVF17C-1856	negative	H_truncatum	male	1
1789	RVF17C-1856	negative	H_truncatum	female	1
1790	RVF17C-1856	negative	H_truncatum	female	1
1791	RVF17C-1856	negative	H_rufipes	male	1
1792	RVF17C-1856	negative	H_rufipes	male	1
1793	RVF17C-1856	negative	H_rufipes	male	1
1794	RVF17C-1856	negative	H_rufipes	male	1
1795	RVF17C-1856	negative	H_rufipes	male	1
1796	RVF17C-1856	negative	H_rufipes	male	1
1797	RVF17C-1856	negative	H_rufipes	male	1
1798	RVF17C-1856	negative	H_rufipes	male	1
1799	RVF17C-1856	negative	H_rufipes	male	1
1800	RVF17C-1856	negative	H_rufipes	male	1
1801	RVF17C-1856	negative	H_rufipes	male	1
1802	RVF17C-1856	negative	H_truncatum	male	1
1803	RVF17C-1856	negative	H_truncatum	male	1
1804	RVF17C-1856	negative	H_rufipes	female	1
1805	RVF17C-1856	negative	H_truncatum	female	1
1806	RVF17C-1852	negative	H_rufipes	male	1
1807	RVF17C-1852	negative	H_rufipes	male	1
1808	RVF17C-1852	negative	H_rufipes	male	1
1809	RVF17C-1852	negative	H_rufipes	male	1
1810	RVF17C-1852	negative	H_rufipes	male	1
1811	RVF17C-1852	negative	H_rufipes	male	1
1812	RVF17C-1852	negative	H_rufipes	male	1
1813	RVF17C-1852	negative	H_rufipes	male	1
1814	RVF17C-1852	negative	H_rufipes	male	1
1815	RVF17C-1852	negative	H_rufipes	male	1
1816	RVF17C-1852	negative	H_rufipes	male	1
1817	RVF17C-1852	negative	H_rufipes	male	1
1818	RVF17C-1852	negative	H_rufipes	male	1
1819	RVF17C-1852	negative	H_rufipes	male	1
1820	RVF17C-1852	negative	H_rufipes	male	1
1821	RVF17C-1852	negative	H_rufipes	male	1
1822	RVF17C-1852	negative	H_rufipes	female	1
1823	RVF17C-1852	negative	H_rufipes	female	1
1824	RVF17C-1852	negative	H_rufipes	female	1
1825	RVF17C-1852	negative	H_rufipes	female	1
1826	RVF17C-1850	negative	H_rufipes	male	1
1827	RVF17C-1850	negative	H_rufipes	male	1
1828	RVF17C-1850	negative	H_rufipes	male	1
1829	RVF17C-1850	negative	H_rufipes	male	1
1830	RVF17C-1850	negative	H_rufipes	male	1
1831	RVF17C-1850	negative	H_rufipes	male	1
1832	RVF17C-1850	negative	H_rufipes	male	1
1833	RVF17C-1850	negative	H_rufipes	female	1
1834	RVF17C-1853	negative	H_rufipes	male	1
1835	RVF17C-1853	negative	H_rufipes	male	1
1836	RVF17C-1853	negative	H_rufipes	male	1
1837	RVF17C-1853	negative	H_rufipes	male	1
1838	RVF17C-1853	negative	H_rufipes	male	1
1839	RVF17C-1853	negative	H_rufipes	male	1
1840	RVF17C-1853	negative	H_rufipes	male	1
1841	RVF17C-1853	negative	H_rufipes	male	1
1842	RVF17C-1853	negative	H_rufipes	male	1
1843	RVF17C-1853	negative	H_rufipes	male	1
1844	RVF17C-1853	negative	H_rufipes	male	1
1845	RVF17C-1853	negative	H_rufipes	male	1
1846	RVF17C-1853	negative	H_rufipes	male	1
1847	RVF17C-1853	negative	H_rufipes	male	1
1848	RVF17C-1853	negative	H_rufipes	male	1
1849	RVF17C-1853	negative	H_rufipes	male	1
1850	RVF17C-1853	negative	H_rufipes	male	1
1851	RVF17C-1853	negative	H_rufipes	female	1
1852	RVF17C-1853	negative	H_rufipes	female	1
1853	RVF17C-1853	negative	H_rufipes	female	1
1854	RVF17C-1853	negative	H_rufipes	female	1
1855	RVF17C-1853	negative	H_rufipes	female	1
1856	RVF17C-1853	negative	H_rufipes	female	1
1857	RVF17C-0864	negative	H_rufipes	male	1
1858	RVF17C-1440	negative	H_truncatum	male	1
1859	RVF17C-1440	negative	H_truncatum	male	1
1860	RVF17C-1440	negative	H_truncatum	female	1
1861	RVF17C-1440	negative	H_truncatum	female	1
1862	RVF17C-1440	negative	H_truncatum	female	1
1863	RVF17C-1440	negative	H_truncatum	female	1
1864	RVF17C-1440	negative	H_truncatum	female	1
1865	RVF17C-1438	negative	H_truncatum	male	1
1866	RVF17C-1438	negative	H_truncatum	male	1
1867	RVF17C-1438	negative	H_truncatum	male	1
1868	RVF17C-1438	negative	H_truncatum	male	1
1869	RVF17C-1438	negative	H_truncatum	male	1
1870	RVF17C-1438	negative	H_truncatum	male	1
1871	RVF17C-1423	negative	H_rufipes	male	1
1872	RVF17C-1423	negative	H_rufipes	male	1
1873	RVF17C-1423	negative	H_rufipes	male	1
1874	RVF17C-1423	negative	H_rufipes	male	1
1875	RVF17C-1393	negative	H_rufipes	male	1
1876	RVF17C-1393	negative	H_rufipes	male	1
1877	RVF17C-1393	negative	H_rufipes	male	1
1878	RVF17C-1393	negative	H_rufipes	male	1
1879	RVF17C-1393	negative	H_rufipes	male	1
1880	RVF17C-1393	negative	H_rufipes	male	1
1881	RVF17C-1393	negative	H_rufipes	male	1
1882	RVF17C-1393	negative	H_rufipes	male	1
1883	RVF17C-1393	negative	H_rufipes	male	1
1884	RVF17C-1393	negative	H_rufipes	male	1
1885	RVF17C-1393	negative	H_rufipes	male	1
1886	RVF17C-1393	negative	H_rufipes	male	1
1887	RVF17C-1393	negative	H_rufipes	female	1
1888	RVF17C-1393	negative		male
1889	RVF17C-1470	negative	H_truncatum	male	1
1890	RVF17C-1468	negative	H_truncatum	male	1
1891	RVF17C-1468	negative	H_truncatum	male	1
1892	RVF17C-1468	negative	H_truncatum	male	1
1893	RVF17C-1468	negative	H_truncatum	female	1
1894	RVF17C-1467	negative	H_truncatum	male	1
1895	RVF17C-1463	negative	H_truncatum	male	1
1896	RVF17C-1463	negative	H_truncatum	male	1
1897	RVF17C-1463	negative	H_truncatum	male	1
1898	RVF17C-1463	negative	H_truncatum	female	1
1899	RVF17C-1463	negative	H_truncatum	female	1
1900	RVF17C-1463	negative	H_truncatum	female	1
1901	RVF17C-1453	negative	H_truncatum	male	1
1902	RVF17C-1445	negative	H_truncatum	male	1
1903	RVF17C-1445	negative	H_truncatum	male	1
1904	RVF17C-1445	negative	H_truncatum	male	1
1905	RVF17C-1445	negative	H_truncatum	female	1
1906	RVF17C-1442	negative	H_truncatum	male	1
1907	RVF17C-1442	negative	H_truncatum	female	1
1908	RVF17C-1499	negative	H_rufipes	male	1
1909	RVF17C-1499	negative	H_rufipes	male	1
1910	RVF17C-1499	negative	H_rufipes	male	1
1911	RVF17C-1499	negative	H_rufipes	male	1
1912	RVF17C-1499	negative	H_rufipes	male	1
1913	RVF17C-1499	negative	H_rufipes	male	1
1914	RVF17C-1499	negative	H_rufipes	male	1
1915	RVF17C-1499	negative	H_rufipes	male	1
1916	RVF17C-1499	negative	H_rufipes	male	1
1917	RVF17C-1498	negative	H_truncatum	male	1
1918	RVF17C-1498	negative	H_rufipes	male	1
1919	RVF17C-1498	negative	H_rufipes	male	1
1920	RVF17C-1498	negative	H_rufipes	male	1
1921	RVF17C-1496	negative	H_rufipes	male	1
1922	RVF17C-1496	negative	H_rufipes	male	1
1923	RVF17C-1496	negative	H_rufipes	male	1
1924	RVF17C-1496	negative	H_rufipes	male	1
1925	RVF17C-1496	negative	H_rufipes	male	1
1926	RVF17C-1496	negative	H_rufipes	male	1
1927	RVF17C-1496	negative	H_rufipes	male	1
1928	RVF17C-1496	negative	H_rufipes	male	1
1929	RVF17C-1496	negative	H_rufipes	male	1
1930	RVF17C-1496	negative	H_rufipes	male	1
1931	RVF17C-1496	negative	H_rufipes	male	1
1932	RVF17C-1496	negative	H_rufipes	male	1
1933	RVF17C-1496	negative	H_rufipes	male	1
1934	RVF17C-1496	negative	H_rufipes	male	1
1935	RVF17C-1496	negative	H_rufipes	male	1
1936	RVF17C-1496	negative	H_rufipes	male	1
1937	RVF17C-1496	negative	H_rufipes	male	1
1938	RVF17C-1495	negative	H_rufipes	male	1
1939	RVF17C-1495	negative	H_rufipes	male	1
1940	RVF17C-1495	negative	H_rufipes	male	1
1941	RVF17C-1495	negative	H_rufipes	male	1
1942	RVF17C-1495	negative	H_rufipes	male	1
1943	RVF17C-1495	negative	H_rufipes	male	1
1944	RVF17C-1489	negative	H_truncatum	male	1
1945	RVF17C-1489	negative	H_truncatum	male	1
1946	RVF17C-1489	negative	H_truncatum	male	1
1947	RVF17C-1479	negative	H_rufipes	male	1
1948	RVF17C-1479	negative	H_rufipes	male	1
1949	RVF17C-1473	negative	H_rufipes	male	1
1950	RVF17C-1473	negative	H_rufipes	male	1
1951	RVF17C-1822	negative	H_rufipes	male	1
1952	RVF17C-1822	negative	H_rufipes	male	1
1953	RVF17C-1822	negative	Rhipicephalus	male		1
1954	RVF17C-1822	negative		female
1955	RVF17C-1174	negative	H_truncatum	male	1
1956	RVF17C-1174	negative	H_truncatum	male	1
1957	RVF17C-1174	negative	H_truncatum	male	1
1958	RVF17C-1174	negative	H_truncatum	male	1
1959	RVF17C-1611	negative	H_rufipes	male	1
1960	RVF17C-1616	negative	H_truncatum	male	1
1961	RVF17C-1616	negative	H_truncatum	female	1
1962	RVF17C-1657	negative	H_truncatum	male	1
1963	RVF17C-1657	negative	H_truncatum	male	1
1964	RVF17C-1657	negative	H_truncatum	male	1
1965	RVF17C-1657	negative	H_truncatum	male	1
1966	RVF17C-1657	negative	H_truncatum	female	1
1967	RVF17C-1657	negative	H_truncatum	female	1
1968	RVF17C-1657	negative	H_truncatum	female	1
1969	RVF17C-1657	negative	H_rufipes	male	1
1970	RVF17C-1661	negative	H_truncatum	male	1
1971	RVF17C-1661	negative	H_truncatum	male	1
1972	RVF17C-1661	negative	H_truncatum	female	1
1973	RVF17C-1679	negative	H_rufipes	male	1
1974	RVF17C-1679	negative	H_rufipes	male	1
1975	RVF17C-1682	negative	H_rufipes	male	1
1976	RVF17C-1682	negative	H_rufipes	female	1
1977	RVF17C-0934	negative	H_truncatum	male	1
1978	RVF17C-0934	negative	H_truncatum	male	1
1979	RVF17C-0934	negative	H_truncatum	male	1
1980	RVF17C-0934	negative	H_truncatum	male	1
1981	RVF17C-0934	negative	H_truncatum	female	1
1982	RVF17C-1173	negative	H_truncatum	male	1
1983	RVF17C-1173	negative	H_truncatum	male	1
1984	RVF17C-1173	negative	H_truncatum	male	1
1985	RVF17C-1173	negative	H_truncatum	male	1
1986	RVF17C-1173	negative	H_truncatum	male	1
1987	RVF17C-1173	negative	H_truncatum	male	1
1988	RVF17C-1173	negative	H_truncatum	male	1
1989	RVF17C-1173	negative	H_truncatum	male	1
1990	RVF17C-1173	negative	H_truncatum	male	1
1991	RVF17C-1173	negative	H_truncatum	male	1
1992	RVF17C-1610	negative	H_truncatum	male	1
1993	RVF17C-1615	negative	H_truncatum	male	1
1994	RVF17C-1615	negative	H_truncatum	male	1
1995	RVF17C-1615	negative	H_truncatum	male	1
1996	RVF17C-1615	negative	H_truncatum	male	1
1997	RVF17C-1650	negative	H_truncatum	male	1
1998	RVF17C-1659	negative	H_truncatum	male	1
1999	RVF17C-1659	negative	H_truncatum	male	1
2000	RVF17C-1659	negative	H_truncatum	male	1
2001	RVF17C-1659	negative	H_truncatum	male	1
2002	RVF17C-1659	negative	H_truncatum	male	1
2003	RVF17C-1659	negative	H_truncatum	female	1
2004	RVF17C-1659	negative	H_truncatum	female	1
2005	RVF17C-1678	negative	H_truncatum	male	1
2006	RVF17C-1678	negative	H_truncatum	male	1
2007	RVF17C-1681	negative	H_truncatum	male	1
2008	RVF17C-1681	negative	H_truncatum	male	1
2009	RVF17C-1681	negative	H_truncatum	male	1
2010	RVF17C-1681	negative	H_truncatum	female	1
2011	RVF17C-1681	negative	H_truncatum	female	1
2012	RVF17C-1684	negative	H_truncatum	male	1
2013	RVF17C-1684	negative	H_truncatum	male	1
2014	RVF17C-0934	negative	H_rufipes	male	1
2015	RVF17C-0934	negative	H_rufipes	female	1
2016	RVF17C-0934	negative	H_rufipes	female	1
2017	RVF17C-1610	negative	H_rufipes	male	1
2018	RVF17C-1610	negative	H_rufipes	male	1
2019	RVF17C-1614	negative	H_rufipes	male	1
2020	RVF17C-1614	negative	H_rufipes	male	1
2021	RVF17C-1625	negative	H_truncatum	male	1
2022	RVF17C-1659	negative	H_truncatum	male	1
2023	RVF17C-1659	negative	H_truncatum	female	1
2024	RVF17C-1659	positive	H_truncatum	female	1
2025	RVF17C-1677	negative	H_truncatum	male	1
2026	RVF17C-1677	negative	H_truncatum	male	1
2027	RVF17C-1677	positive	H_truncatum	male	1
2028	RVF17C-1677	negative	H_truncatum	male	1
2029	RVF17C-1680	negative	H_truncatum	male	1
2030	RVF17C-1680	negative	H_truncatum	male	1
2031	RVF17C-1676	negative	H_truncatum	female	1
2032	RVF17C-1684	negative	H_rufipes	male	1
2033	RVF17C-1683	negative	H_rufipes	male	1
2034	RVF17C-1683	negative	H_rufipes	male	1
2035	RVF17C-0932	negative	H_truncatum	male	1
2036	RVF17C-1171	negative	H_truncatum	male	1
2037	RVF17C-1171	negative	H_truncatum	female	1
2038	RVF17C-1155	negative	H_truncatum	male	1
2039	RVF17C-1155	negative	H_truncatum	male	1
2040	RVF17C-1609	negative	H_truncatum	male	1
2041	RVF17C-1609	negative	H_truncatum	female	1
[truncated: 151 more rows]

## Sheet: Key_variables
Variables humans	Question
human_id	participant survey number
farm_id_district_cut	farm survey number (6 first digits)
discluscomp_f	town area
result_CCHF_SER_human_f	CCHF result
p2_sexh_f	sex
p4_ageyr_f2_groupre_noncol	agegroup
p81_cchf_know_f	Have you heard of Congo Fever (Crimean-Congo haemorrhagic fever)?
p101_trans_knowtick_f_group	Can you catch a disease in any of the following ways? Bite from tick?
p5primary_ed_fpt	What is your level of education?
p111_w_t_ff_group	What type of work do you do?
p111a_yearsfarm_de	How long have you been working with farm animals?
p13_s_own_wwls_own_ww_c_f	What species of livestock do, or have you...? Cattle
p13_s_own_wwls_own_ww_s_f	What species of livestock do, or have you...? Sheep
p13_s_own_wwls_own_ww_wa_f	What species of livestock do, or have you...? Wildlife
p14aho_act_f_cc	Have you been involved in any of the following activities with hooved animals? Feeding
p14aho_act_m_cc	Have you been involved in any of the following activities with hooved animals? Milking
p14aho_act_he_cc	Have you been involved in any of the following activities with hooved animals? Herding
p14aho_act_tr_cc	Have you been involved in any of the following activities with hooved animals? Transporting
p14aho_act_cln_wast_cc	Have you been involved in any of the following activities with hooved animals? Cleaning areas with animal waste
p14aho_act_cln_eq_cc	Have you been involved in any of the following activities with hooved animals? Cleaning of equipment used on healthy or sick animals (e.g. dosing gun or hoof trimmers )
p14aho_act_inj_col_cc	Have you been involved in any of the following activities with hooved animals? Injecting or collection of specimens from animals
p14aho_act_an_bl_cc	Have you been involved in any of the following activities with hooved animals? Touching animal blood
p14aho_act_assist_birpar_cc	Have you been involved in any of the following activities with hooved animals? Assisting with the birth of the animals
p14aho_act_abor_cc	Have you been involved in any of the following activities with hooved animals? Contact with aborted foetuses or tissues
p14aho_act_sla_mt_cc	Have you been involved in any of the following activities with hooved animals? Slaughtering/handling of the animal meat
p14aho_act_bury_dis_dead_an_cc	Have you been involved in any of the following activities with hooved animals? Burying dead animals
p15_typ_hoove_cont_f	On a typical day, how long are you in direct physical contact with hooved animals or their products?
p24_ticksanimals_f2	Have you taken ticks from hooved animals and squashed them between your fingers?
p17_gen_gear_use_farm_f_group	Do you wear protective gear while in physical contact with animals?
p23_tick_bite_f_re	Have you had a tick bite?
p31_yesnochronic_f	Are you treated for any chronic conditions?
p34_hospital_f	Have you been hospitalised in the past 5 years?
f2communalorprivate_f	Which type of herd are your animals a part of? (communal or Private)
altitude_de	Recorded altitude of the farm
f3sheeppresent_f	What animal species are/were kept on the farm in the past month (currently)? (sheep)
f3goatspresent_f	What animal species are/were kept on the farm in the past month (currently)? (goat)
f3cattlepresent_f	What animal species are/were kept on the farm in the past month (currently)? (cattle)
Variables cattle	Question
Animal_ID	Animal survey number
result_CCHF_SER_cattle_f	CCHF result
farm_id_clus_cut	farm survey number (6 first digits)
district_f	town area
sexc	sex
agegroupc	agegroup
breedgroupc2_f	breed
cattle_born_onfarm	Was the cattle born on the farm?
month_f	Month of sampling the cattle (farm survey)
total_tick_count_cattle_f3	Total ticks found on cattle?
f14sizefarm_f_new_group	Please estimate the size of the farm in hectares/Please estimate the size of the communal area in hectares
altitude_de	Recorded altitude of the farm
f1domorwildlife_fc	Do you primarily farm domestic or wild animals?
f2communalorprivate_fc	Which type of herd are your animals a part of? (communal or Private)
f17industryprivate_f_new2	What is the main industry of the farm?/what is the main purpose for keeping animals?
f18production_name_f_new2	How would you classify your production system?
f13export_f_new_f	Are the farmed animals or their products intended for international export?
f20slaughter_f_new	Are animals slaughtered on the farm?
f6night_cattle_name_f_new_f3	Where is each of your animal species kept during the night? (cattle)
f10rotategrazing_fc	Do you move your herd between communal grazing areas?
f8otherfarmcontact_fc	Do the farm animals have contact with animals from other farms or owned by different farmers?
f4mixcattle_f_new_f	Which animals are grazed or allowed to spend time with other species on the farm? (cattle)
f22biosecquarantine_f_new	Do you feed, treat, and work with quarantined/sick animal(s) after you are finished with healthy animals?
f12newprotocoldip_fc	What protocols do you implement when introducing new animals into the herd? Dipping/tick treatment
